# Supplementary material for: ﻿A new dioecious bush tomato, Solanum nectarifolium (Solanaceae), from the northern Tanami Desert, Northern Territory, Australia, with reassessment of S. ossicruentum and a change in the circumscription of S. dioicum
Source: PhytoKeys. 2025 Dec 29;268:183–99. doi: 10.3897/phytokeys.268.169893 (PMC12770996; doi:10.3897/phytokeys.268.169893)
Supplement: XML Treatment for Solanum nectarifolium [file phytokeys.268.169893-treatment1.xml]

<!DOCTYPE tp:taxon-treatment
  PUBLIC "-//TaxonX//DTD Taxonomic Treatment Publishing DTD v0 20100105//EN" "tax-treatment-NSO.dtd">
<tp:taxon-treatment xmlns:tp="http://www.plazi.org/taxpub"><tp:treatment-meta><kwd-group><label>Taxon classification</label><kwd>
              <named-content content-type="kingdom">Plantae</named-content>
            </kwd><kwd>
              <named-content content-type="order">Solanales</named-content>
            </kwd><kwd>
              <named-content content-type="family">Solanaceae</named-content>
            </kwd></kwd-group><mixed-citation publication-type="journal"><person-group><name><surname>Martine</surname><given-names>Christopher T.</given-names></name><name><surname>Brennan</surname><given-names>Kym</given-names></name><name><surname>Cantley</surname><given-names>Jason T.</given-names></name><name><surname>Webb</surname><given-names>Aiden T.</given-names></name><name><surname>Newton</surname><given-names>Geoffrey</given-names></name></person-group><article-title>﻿A new dioecious bush tomato, <italic><tp:taxon-name><tp:taxon-name-part taxon-name-part-type="genus" reg="Solanum">Solanum</tp:taxon-name-part> <tp:taxon-name-part taxon-name-part-type="species" reg="nectarifolium">nectarifolium</tp:taxon-name-part></tp:taxon-name></italic> (<tp:taxon-name><tp:taxon-name-part taxon-name-part-type="family">Solanaceae</tp:taxon-name-part></tp:taxon-name>), from the northern Tanami Desert, Northern Territory, Australia, with reassessment of <italic><tp:taxon-name><tp:taxon-name-part taxon-name-part-type="genus" reg="Solanum">S.</tp:taxon-name-part> <tp:taxon-name-part taxon-name-part-type="species" reg="ossicruentum">ossicruentum</tp:taxon-name-part></tp:taxon-name></italic> and a change in the circumscription of <italic><tp:taxon-name><tp:taxon-name-part taxon-name-part-type="genus" reg="Solanum">S.</tp:taxon-name-part> <tp:taxon-name-part taxon-name-part-type="species" reg="dioicum">dioicum</tp:taxon-name-part></tp:taxon-name></italic></article-title><source>PhytoKeys</source><day>29</day><month>12</month><year>2025</year><volume>268</volume><fpage>183</fpage><lpage>199</lpage><pub-id pub-id-type="doi">10.3897/phytokeys.268.169893</pub-id></mixed-citation></tp:treatment-meta><tp:nomenclature><label>﻿</label><tp:taxon-name><object-id xmlns:xlink="http://www.w3.org/1999/xlink" content-type="arpha" xlink:type="simple">FBF66E47-3147-5228-9A81-452004105DBC</object-id>
            <tp:taxon-name-part taxon-name-part-type="genus" reg="Solanum">Solanum</tp:taxon-name-part>
            <tp:taxon-name-part taxon-name-part-type="species" reg="nectarifolium">nectarifolium</tp:taxon-name-part>
            <object-id xmlns:xlink="http://www.w3.org/1999/xlink" content-type="ipni" xlink:type="simple">urn:lsid:ipni.org:names:77374377-1</object-id>
          </tp:taxon-name><tp:taxon-authority>Martine &amp; Brennan</tp:taxon-authority><tp:taxon-status xmlns:xlink="http://www.w3.org/1999/xlink" xlink:type="simple">sp. nov.</tp:taxon-status><xref ref-type="fig" rid="F2">Figs 2</xref><xref ref-type="fig" rid="F3">, 3</xref></tp:nomenclature><tp:treatment-sec sec-type="diagnosis" id="SECID0EQLAE"><title>Diagnosis.</title><p><italic><tp:taxon-name><tp:taxon-name-part taxon-name-part-type="genus" reg="Solanum">Solanum</tp:taxon-name-part> <tp:taxon-name-part taxon-name-part-type="species" reg="nectarifolium">nectarifolium</tp:taxon-name-part></tp:taxon-name></italic> is distinguished from other taxa in the <italic><tp:taxon-name><tp:taxon-name-part taxon-name-part-type="genus" reg="Solanum">Solanum</tp:taxon-name-part> <tp:taxon-name-part taxon-name-part-type="species" reg="dioicum">dioicum</tp:taxon-name-part></tp:taxon-name></italic> W.Fitzg. species complex by the presence of prominent and conspicuous extrafloral nectaries on the veins of the abaxial leaf surfaces (Fig. <xref ref-type="fig" rid="F3">3</xref>), a tinge of purple on the new growth and young fruiting calyces (Fig. <xref ref-type="fig" rid="F2">2F</xref>), and curved prickles on young stems (Fig. <xref ref-type="fig" rid="F2">2E</xref>). It is further distinguished from <italic><tp:taxon-name><tp:taxon-name-part taxon-name-part-type="genus" reg="Solanum">Solanum</tp:taxon-name-part> <tp:taxon-name-part taxon-name-part-type="species" reg="ossicruentum">ossicruentum</tp:taxon-name-part></tp:taxon-name></italic> Martine &amp; J.Cantley by having fruit that is only partially enclosed by the calyx (rather than fully) (Fig. <xref ref-type="fig" rid="F2">2D, F, G</xref>), a calyx that is far less prickly, and its deeply bifurcating stigmas (rather than only slightly lobed and nearly linear) (Fig. <xref ref-type="fig" rid="F2">2C</xref>).</p><fig id="F2" position="float" orientation="portrait"><object-id xmlns:xlink="http://www.w3.org/1999/xlink" content-type="doi" xlink:type="simple">10.3897/phytokeys.268.169893.figure2</object-id><object-id xmlns:xlink="http://www.w3.org/1999/xlink" content-type="arpha" xlink:type="simple">B6EEA47D-20A4-5581-B679-50EA0ADAAD70</object-id><label>Figure 2.</label><caption><p>Habit and morphology of <italic><tp:taxon-name><tp:taxon-name-part taxon-name-part-type="genus" reg="Solanum">Solanum</tp:taxon-name-part> <tp:taxon-name-part taxon-name-part-type="species" reg="nectarifolium">nectarifolium</tp:taxon-name-part></tp:taxon-name></italic> Martine &amp; Brennan, sp. nov. <bold>A.</bold> Upright open growth habit; <bold>B.</bold> Staminate flowers; <bold>C.</bold> Functionally female (morphologically cosexual) flower (note bifurcating stigma); <bold>D.</bold> Mature pre-abscission fruit with mature, gray, prickly calyx; <bold>E.</bold> Curved prickles on young stems; <bold>F.</bold> Immature fruit and fruiting calyx (note purple tinge); <bold>G.</bold> Variation in fruit sizes, all fruits in lower rows abscised, collected from ground with persistent calyces, becoming dry, light, and densely polystyrene foam-like in texture. Photos (<bold>A–D, F</bold>) by K. Brennan; (<bold>E, G</bold>) by C. Martine; all photographed material associated with the collection <italic>Martine 5800</italic>.</p></caption><graphic xmlns:xlink="http://www.w3.org/1999/xlink" xlink:href="phytokeys-268-183_article-169893__-g002.jpg" position="float" orientation="portrait" xlink:type="simple" id="oo_1501902.jpg"><uri content-type="original_file" xlink:type="simple">https://binary.pensoft.net/fig/1501902</uri></graphic></fig><fig id="F3" position="float" orientation="portrait"><object-id xmlns:xlink="http://www.w3.org/1999/xlink" content-type="doi" xlink:type="simple">10.3897/phytokeys.268.169893.figure3</object-id><object-id xmlns:xlink="http://www.w3.org/1999/xlink" content-type="arpha" xlink:type="simple">C412427F-FCB3-50B9-94CD-F2C2884C4BBD</object-id><label>Figure 3.</label><caption><p>Extrafloral nectaries (EFNs) on the leaves of <italic><tp:taxon-name><tp:taxon-name-part taxon-name-part-type="genus" reg="Solanum">Solanum</tp:taxon-name-part> <tp:taxon-name-part taxon-name-part-type="species" reg="nectarifolium">nectarifolium</tp:taxon-name-part></tp:taxon-name></italic> Martine &amp; Brennan, sp. nov. <bold>A.</bold> Adaxial leaf with backlighting, veins illuminated, prickle on midvein; <bold>B.</bold> Abaxial leaf, natural light, showing raised venation and green to black EFNs on lateral veins; <bold>C.</bold> EFNs exuding extrafloral nectar in nature; <bold>D.</bold> Ants probing EFNs at the type locality. Photos (<bold>A–C</bold>) by K. Brennan (associated with <italic>Brennan12086</italic>), (<bold>D</bold>) by C. Martine (associated with <italic>Martine 5800</italic>).</p></caption><graphic xmlns:xlink="http://www.w3.org/1999/xlink" xlink:href="phytokeys-268-183_article-169893__-g003.jpg" position="float" orientation="portrait" xlink:type="simple" id="oo_1501903.jpg"><uri content-type="original_file" xlink:type="simple">https://binary.pensoft.net/fig/1501903</uri></graphic></fig></tp:treatment-sec><tp:treatment-sec sec-type="material" id="SECID0E6PAE"><title>Type.</title><p>Australia • Northern Territory: Winnecke Hills, ca. 50 km SW of Lajamanu on the Lajamanu Road, <named-content xmlns:xlink="http://www.w3.org/1999/xlink" content-type="dwc:verbatimCoordinates" xlink:type="simple"><named-content content-type="geo-json" specific-use="{&#34;type&#34;:&#34;Point&#34;,&#34;coordinates&#34;:[130.289194,-18.642361]}" id="NCID0EIQAE" xlink:type="simple">-18.642361, 130.289194</named-content></named-content>, 5 June 2025 (fl, fr), <italic>C.T. Martine 5800 with K. Brennan, J.T. Cantley, G. Newton, A.T. Webb</italic> (holotype: <abbrev xmlns:xlink="http://www.w3.org/1999/xlink" xlink:title="Northern Territory Herbarium, Palmerston" id="ABBRID0EPQAE" xlink:type="simple">DNA</abbrev>; isotypes: <named-content xmlns:xlink="http://www.w3.org/1999/xlink" content-type="dwc:institutional_code" xlink:title="Western Australian Herbarium" xlink:href="http://grbio.org/institution/western-australian-herbarium" xlink:type="simple">PERTH</named-content>, CANB, NY, US, BUPL).</p></tp:treatment-sec><tp:treatment-sec sec-type="description" id="SECID0EYQAE"><title>Description.</title><p>Upright, low-branching, spreading woody shrub to 0.4–1.8 m tall and 1–2.5 m wide. Multistemmed from base or with single woody stem up to 2.5 cm diameter from woody rootstock, producing first branches ca. 5–15 cm above base and ultimately branching ca. 4–10 times. Overall plant aspect silvery to bluish green to gray-green, the young growth tomentose-lanate, with older stems woody and whitish-gray. Stems with short, dense indumentum of stellate trichomes. Prickles on young, yellow-green stems stout, curved, sharp, 3–7 mm long, slightly widened (1.5–2 mm) at base; older stems with prickles scattered to absent, weak, slightly curved, 3–5 mm long, &lt; 1 mm wide at base.</p><p>Leaves simple, alternate, 3–12 cm long, 20–32 mm wide, lanceolate, soft silvery-blue. concolorous, both sides densely silvery-tomentose; trichomes mostly short stalked, porrect-stellate with short central ray (midpoint) and 6–8 lateral rays; long-tapering single-celled trichomes and gland-tipped linear trichomes also present and scattered on margins and abaxial surface; abaxial leaf surface dotted with small, rounded, green to blackish extrafloral nectaries ca. 0.5 mm diameter on lateral veins (even those of small order), conspicuously visible without magnification and, when active, exuding a clear, sticky, sweet liquid; abaxial surface with midveins and larger lateral veins raised; margins entire; base truncate to rounded, asymmetrical, consistently oblique by 3–5 mm; petiole 4–7 mm long, with 0–4 prickles 5–6 mm long; upper midveins of adaxial surface with 0–3 prickles 5–6 mm long. Inflorescences borne on new growth, at first terminal, then becoming leaf-opposing; consisting of solitary cosexual (functionally female) flowers and cymes of male flowers on separate plants.</p><p><bold><italic>Staminate</italic></bold> (functionally male) inflorescence a helicoid cyme ca. 4–5 cm long with 8–16 flowers, unbranched, typically with only 2–3 flowers open at a time and then abscising; buds up to 1 cm long before blooming; peduncle ca. 2–2.5 cm long, sparsely armed; rachis 2–2.5 cm long with 1–5 mm long slightly curved prickles alternating with each flower; pedicels ca. 2 mm long, unarmed, abscising at base; calyx 5-lobed, unarmed, purple-tinged, the lobes 6–7 mm long with linear acumens; corolla 1.7–2 cm (rarely to 3.8 cm) diameter, purple, rotate-stellate to rotate, stamens 5, ca. 5.5 mm long, equal; anthers ca. 5 mm long, oblong-lanceolate to somewhat tapered, bi-cleft, connivent, yellow, poricidal; filaments ca. 4 mm long, connate at base; ovary, style, and stigma vestigial, non-functional, and not exserted beyond the stamens.</p><p>Morphologically <bold><italic>cosexual</italic></bold> (functionally <bold><italic>female</italic></bold>) flowers solitary; pedicel 0.25–1.0 cm long, armed with small prickles to 2 mm long; calyx densely armed along ribs of tube with 4–5 mm long, straw-colored straight prickles and stellate trichomes, acumens 10–14 mm, narrowly linear (when in bud extending beyond the tip and crossing over each other like a loosely-tied knot); corolla ca. 4 cm diameter, rotate-stellate to stellate-campanulate/funnelform, blue-violet; stamens of same proportions as in male flowers; anthers assumed to produce inaperturate pollen; style erect, stigma bright green and deeply bifurcated with lobes 5 mm long.</p><p>Fruit a berry 2–3 cm (rarely to 4 cm) wide, 2.3–3 cm long, globose, light green when immature, sometimes with a purple tinge; ripening to yellow-creamy with a waxy bloom, then aging from creamy white to brown and eventually black, at first fleshy but firm (almost apple-like); fruit wall at first leathery, fleshy but tough (like dried apple), later fully drying to a firm polystyrene foam-like texture; the whole fruit becoming remarkably light in weight. In early development, fruit nearly fully enclosed in prickly and silvery blue-green (at times purple-tinged) calyx, with long, finger-like acumens clasping around the open end of the ripening fruit, then straightening out post-maturity, calyx tube detaching slightly but remaining enclosed around ca. 40% of the berry; calyx firmly attached at the base of the fruit, aging to papery tan then gray, calyx tube not adhering to the fruit surface but also not detaching from the base. Calyx prickles nearly absent to scattered on the laminar portions, 2–7 mm long; prickles concentrated on the midveins of the calyx tube, 5–7 mm long, 1 mm wide at base, tapering to a long sharp tip. Fruit and calyx together forming a diaspore that (typically) abscises from the plant at maturity, falls to the ground, becomes dried out and light in weight, fruits occasionally remaining on the plant for longer, growing larger and remaining fleshy. Seeds ca. 2 mm long, broadly kidney-shaped, chestnut-brown to nearly black at maturity, sticky and adhering in a single layer on the placental tissue and inner fruit wall.</p></tp:treatment-sec><tp:treatment-sec sec-type="distribution" id="SECID0EORAE"><title>Distribution and ecology.</title><p><italic><tp:taxon-name><tp:taxon-name-part taxon-name-part-type="genus" reg="Solanum">Solanum</tp:taxon-name-part> <tp:taxon-name-part taxon-name-part-type="species" reg="nectarifolium">nectarifolium</tp:taxon-name-part></tp:taxon-name></italic> is presently known from the northwestern edge of the Tanami Desert, with most collections made in the Winnecke Hills region (Fig. <xref ref-type="fig" rid="F4">4</xref>) 40–70 km south of Lajamanu, further south along the Lajamanu Road, and west into <abbrev xmlns:xlink="http://www.w3.org/1999/xlink" content-type="institution" xlink:title="Mirima National Park" id="ABBRID0EDSAE" xlink:type="simple">WA</abbrev> in the Gardner Ranges off the Tanami Road (Fig. <xref ref-type="fig" rid="F1">1</xref>). The species occurs on hilltops on dissected quartzite sandstone pavement, among boulders and rocks on hillsides, and in sand and gravel of washes and plains between and extending from hills. Many of the collections currently held in herbaria were made along or near the most accessible tracks in the region, but suitable habitat for <italic><tp:taxon-name><tp:taxon-name-part taxon-name-part-type="genus" reg="Solanum">S.</tp:taxon-name-part> <tp:taxon-name-part taxon-name-part-type="species" reg="nectarifolium">nectarifolium</tp:taxon-name-part></tp:taxon-name></italic> extends far beyond where vehicles can easily drive or where botanists have been afforded access. This suggests that <italic><tp:taxon-name><tp:taxon-name-part taxon-name-part-type="genus" reg="Solanum">S.</tp:taxon-name-part> <tp:taxon-name-part taxon-name-part-type="species" reg="nectarifolium">nectarifolium</tp:taxon-name-part></tp:taxon-name></italic> may be more abundant in that localized region than currently understood. However, there is no evidence that it occurs outside of a fairly restricted distribution range, which is wholly disjunct from the more-northern distribution of <italic><tp:taxon-name><tp:taxon-name-part taxon-name-part-type="genus" reg="Solanum">S.</tp:taxon-name-part> <tp:taxon-name-part taxon-name-part-type="species" reg="ossicruentum">ossicruentum</tp:taxon-name-part></tp:taxon-name></italic> (Fig. <xref ref-type="fig" rid="F1">1</xref>).</p><fig id="F4" position="float" orientation="portrait"><object-id xmlns:xlink="http://www.w3.org/1999/xlink" content-type="doi" xlink:type="simple">10.3897/phytokeys.268.169893.figure4</object-id><object-id xmlns:xlink="http://www.w3.org/1999/xlink" content-type="arpha" xlink:type="simple">6860C73E-A8B8-5003-8E9E-5EC6CE178868</object-id><label>Figure 4.</label><caption><p>Habitat of <italic><tp:taxon-name><tp:taxon-name-part taxon-name-part-type="genus" reg="Solanum">Solanum</tp:taxon-name-part> <tp:taxon-name-part taxon-name-part-type="species" reg="nectarifolium">nectarifolium</tp:taxon-name-part></tp:taxon-name></italic> sp. nov. at the type locality. Low quartzite sandstone formations at Winnecke Hills, south of Lajamanu, northern edge of the Tanami Desert, Northern Territory. Photo by A. Webb.</p></caption><graphic xmlns:xlink="http://www.w3.org/1999/xlink" xlink:href="phytokeys-268-183_article-169893__-g004.jpg" position="float" orientation="portrait" xlink:type="simple" id="oo_1501904.jpg"><uri content-type="original_file" xlink:type="simple">https://binary.pensoft.net/fig/1501904</uri></graphic></fig><p>The vegetation at the type locality (Winnecke Hills) is a low open woodland dominated by <italic><tp:taxon-name><tp:taxon-name-part taxon-name-part-type="genus" reg="Blakella">Blakella</tp:taxon-name-part> <tp:taxon-name-part taxon-name-part-type="species" reg="aspera">aspera</tp:taxon-name-part></tp:taxon-name></italic> (F.Muell.) Crisp &amp; L.G.Cook (<tp:taxon-name><tp:taxon-name-part taxon-name-part-type="family">Myrtaceae</tp:taxon-name-part></tp:taxon-name>) and <italic><tp:taxon-name><tp:taxon-name-part taxon-name-part-type="genus" reg="Eucalyptus">Eucalyptus</tp:taxon-name-part> <tp:taxon-name-part taxon-name-part-type="species" reg="brevifolia">brevifolia</tp:taxon-name-part></tp:taxon-name></italic> F.Muell. (<tp:taxon-name><tp:taxon-name-part taxon-name-part-type="family">Myrtaceae</tp:taxon-name-part></tp:taxon-name>), with scattered <italic><tp:taxon-name><tp:taxon-name-part taxon-name-part-type="genus" reg="Hakea">Hakea</tp:taxon-name-part> <tp:taxon-name-part taxon-name-part-type="species" reg="lorea">lorea</tp:taxon-name-part></tp:taxon-name></italic> R.Br. (<tp:taxon-name><tp:taxon-name-part taxon-name-part-type="family">Proteaceae</tp:taxon-name-part></tp:taxon-name>) and a sparse low mid-story including <italic><tp:taxon-name><tp:taxon-name-part taxon-name-part-type="genus" reg="Grevillea">Grevillea</tp:taxon-name-part> <tp:taxon-name-part taxon-name-part-type="species" reg="pyramidalis">pyramidalis</tp:taxon-name-part></tp:taxon-name></italic> A.Cunn. ex R.Br. (<tp:taxon-name><tp:taxon-name-part taxon-name-part-type="family">Proteaceae</tp:taxon-name-part></tp:taxon-name>), <italic><tp:taxon-name><tp:taxon-name-part taxon-name-part-type="genus" reg="Grevillea">Grevillea</tp:taxon-name-part> <tp:taxon-name-part taxon-name-part-type="species" reg="wickhamii">wickhamii</tp:taxon-name-part></tp:taxon-name></italic> Meisn., <italic><tp:taxon-name><tp:taxon-name-part taxon-name-part-type="genus" reg="Acacia">Acacia</tp:taxon-name-part> <tp:taxon-name-part taxon-name-part-type="species" reg="stipulosa">stipulosa</tp:taxon-name-part></tp:taxon-name></italic> F.Muell. (<tp:taxon-name><tp:taxon-name-part taxon-name-part-type="family">Fabaceae</tp:taxon-name-part></tp:taxon-name>), <italic><tp:taxon-name><tp:taxon-name-part taxon-name-part-type="genus" reg="Acacia">Acacia</tp:taxon-name-part> <tp:taxon-name-part taxon-name-part-type="species" reg="lycopodiifolia">lycopodiifolia</tp:taxon-name-part></tp:taxon-name></italic> Hook., <italic><tp:taxon-name><tp:taxon-name-part taxon-name-part-type="genus" reg="Acacia">Acacia</tp:taxon-name-part> <tp:taxon-name-part taxon-name-part-type="species" reg="retivenea">retivenea</tp:taxon-name-part></tp:taxon-name></italic> F.Muell., <italic><tp:taxon-name><tp:taxon-name-part taxon-name-part-type="genus" reg="Acacia">Acacia</tp:taxon-name-part> <tp:taxon-name-part taxon-name-part-type="species" reg="acradenia">acradenia</tp:taxon-name-part></tp:taxon-name></italic> F.Muell., <tp:taxon-name><tp:taxon-name-part taxon-name-part-type="genus" reg="Hibiscus">Hibiscus</tp:taxon-name-part> <tp:taxon-name-part taxon-name-part-type="uncertainty-rank">cf.</tp:taxon-name-part> <tp:taxon-name-part taxon-name-part-type="species" reg="leptocladus">leptocladus</tp:taxon-name-part></tp:taxon-name> Benth. (<tp:taxon-name><tp:taxon-name-part taxon-name-part-type="family">Malvaceae</tp:taxon-name-part></tp:taxon-name>), <italic><tp:taxon-name><tp:taxon-name-part taxon-name-part-type="genus" reg="Jacksonia">Jacksonia</tp:taxon-name-part> <tp:taxon-name-part taxon-name-part-type="species" reg="odontoclada">odontoclada</tp:taxon-name-part></tp:taxon-name></italic> F.Muell. ex Benth. (<tp:taxon-name><tp:taxon-name-part taxon-name-part-type="family">Fabaceae</tp:taxon-name-part></tp:taxon-name>), and <italic><tp:taxon-name><tp:taxon-name-part taxon-name-part-type="genus" reg="Mirbelia">Mirbelia</tp:taxon-name-part> <tp:taxon-name-part taxon-name-part-type="species" reg="viminalis">viminalis</tp:taxon-name-part></tp:taxon-name></italic> (A.Cunn. ex Benth) C.A.Gardner (<tp:taxon-name><tp:taxon-name-part taxon-name-part-type="family">Fabaceae</tp:taxon-name-part></tp:taxon-name>). The sparse ground layer is dominated by hummock grasses, <italic><tp:taxon-name><tp:taxon-name-part taxon-name-part-type="genus" reg="Triodia">Triodia</tp:taxon-name-part> <tp:taxon-name-part taxon-name-part-type="species" reg="spicata">spicata</tp:taxon-name-part></tp:taxon-name></italic> N.T.Burb and <italic><tp:taxon-name><tp:taxon-name-part taxon-name-part-type="genus" reg="Triodia">T.</tp:taxon-name-part> <tp:taxon-name-part taxon-name-part-type="species" reg="bitextura">bitextura</tp:taxon-name-part></tp:taxon-name></italic> R.L.Barrett &amp; M.D.Barrett (<tp:taxon-name><tp:taxon-name-part taxon-name-part-type="family">Poaceae</tp:taxon-name-part></tp:taxon-name>) with <tp:taxon-name><tp:taxon-name-part taxon-name-part-type="genus" reg="Solanum">Solanum</tp:taxon-name-part> <tp:taxon-name-part taxon-name-part-type="uncertainty-rank">aff.</tp:taxon-name-part> <tp:taxon-name-part taxon-name-part-type="species" reg="echinatum">echinatum</tp:taxon-name-part></tp:taxon-name> R.Br. (Solanacaeae), <italic><tp:taxon-name><tp:taxon-name-part taxon-name-part-type="genus" reg="Tephrosia">Tephrosia</tp:taxon-name-part> <tp:taxon-name-part taxon-name-part-type="species" reg="lasiochlaena">lasiochlaena</tp:taxon-name-part></tp:taxon-name></italic> Cowie (<tp:taxon-name><tp:taxon-name-part taxon-name-part-type="family">Fabaceae</tp:taxon-name-part></tp:taxon-name>), <italic><tp:taxon-name><tp:taxon-name-part taxon-name-part-type="genus" reg="Triumfetta">Triumfetta</tp:taxon-name-part> <tp:taxon-name-part taxon-name-part-type="species" reg="micracantha">micracantha</tp:taxon-name-part></tp:taxon-name></italic> F.Muell. (<tp:taxon-name><tp:taxon-name-part taxon-name-part-type="family">Malvaceae</tp:taxon-name-part></tp:taxon-name>) and <italic><tp:taxon-name><tp:taxon-name-part taxon-name-part-type="genus" reg="Cheilanthes">Cheilanthes</tp:taxon-name-part> <tp:taxon-name-part taxon-name-part-type="species" reg="brownii">brownii</tp:taxon-name-part></tp:taxon-name></italic> (Desv.) Domin (<tp:taxon-name><tp:taxon-name-part taxon-name-part-type="family">Pteridaceae</tp:taxon-name-part></tp:taxon-name>).</p><p><italic><tp:taxon-name><tp:taxon-name-part taxon-name-part-type="genus" reg="Solanum">Solanum</tp:taxon-name-part></tp:taxon-name></italic> flowers do not produce nectar; they are buzz-pollinated by bees foraging for pollen. While it is not known what bees visit the flowers of <italic><tp:taxon-name><tp:taxon-name-part taxon-name-part-type="genus" reg="Solanum">S.</tp:taxon-name-part> <tp:taxon-name-part taxon-name-part-type="species" reg="nectarifolium">nectarifolium</tp:taxon-name-part></tp:taxon-name></italic>, bee genera such as <italic><tp:taxon-name><tp:taxon-name-part taxon-name-part-type="genus" reg="Xylocopa">Xylocopa</tp:taxon-name-part></tp:taxon-name></italic> and <italic><tp:taxon-name><tp:taxon-name-part taxon-name-part-type="genus" reg="Amegilla">Amegilla</tp:taxon-name-part></tp:taxon-name></italic> have been recorded on related Australian congeners (see <xref ref-type="bibr" rid="B2">Anderson and Symon 1988</xref>; <xref ref-type="bibr" rid="B24">Switzer et al. 2016</xref>). It is also likely that <italic><tp:taxon-name><tp:taxon-name-part taxon-name-part-type="genus" reg="Solanum">S.</tp:taxon-name-part> <tp:taxon-name-part taxon-name-part-type="species" reg="nectarifolium">nectarifolium</tp:taxon-name-part></tp:taxon-name></italic> pollen offers differential rewards via the pollen produced by male versus functionally female flowers, as seen in related taxa (<xref ref-type="bibr" rid="B22">Ndem-Galbert et al. 2021</xref>).</p><p>Our observations of the foliar extrafloral nectaries (EFNs) being fed on and actively defended by ants (Fig. <xref ref-type="fig" rid="F3">3</xref>) further confirm a plant-insect coadaptation previously suggested for related species by <xref ref-type="bibr" rid="B1">Anderson and Symon (1985)</xref> and under study by Henry et al. (in prep). Despite there being other <italic><tp:taxon-name><tp:taxon-name-part taxon-name-part-type="genus" reg="Solanum">Solanum</tp:taxon-name-part></tp:taxon-name></italic> species in the “Kimberley dioecious clade” (e.g., <italic><tp:taxon-name><tp:taxon-name-part taxon-name-part-type="genus" reg="Solanum">S.</tp:taxon-name-part> <tp:taxon-name-part taxon-name-part-type="species" reg="cunninghamii">cunninghamii</tp:taxon-name-part></tp:taxon-name></italic> Benth., <italic><tp:taxon-name><tp:taxon-name-part taxon-name-part-type="genus" reg="Solanum">S.</tp:taxon-name-part> <tp:taxon-name-part taxon-name-part-type="species" reg="tudununggae">tudununggae</tp:taxon-name-part></tp:taxon-name></italic> Symon, <italic><tp:taxon-name><tp:taxon-name-part taxon-name-part-type="genus" reg="Solanum">S.</tp:taxon-name-part> <tp:taxon-name-part taxon-name-part-type="species" reg="dioicum">dioicum</tp:taxon-name-part></tp:taxon-name></italic>) known to produce EFNs (on the leaves, flower buds, and abaxial corolla surfaces), these are only visible under a microscope (<xref ref-type="bibr" rid="B1">Anderson and Symon 1985</xref>). By contrast, those of <italic><tp:taxon-name><tp:taxon-name-part taxon-name-part-type="genus" reg="Solanum">S.</tp:taxon-name-part> <tp:taxon-name-part taxon-name-part-type="species" reg="nectarifolium">nectarifolium</tp:taxon-name-part></tp:taxon-name></italic> are large (0.5 mm diam.) and are uniquely, conspicuously visible to the naked eye (Fig. <xref ref-type="fig" rid="F3">3B</xref>). Foliar and floral EFNs have otherwise rarely been recorded in <italic><tp:taxon-name><tp:taxon-name-part taxon-name-part-type="genus" reg="Solanum">Solanum</tp:taxon-name-part></tp:taxon-name></italic> (perhaps only by <xref ref-type="bibr" rid="B27">Whalen et al. (1981)</xref> for <tp:taxon-name><tp:taxon-name-part taxon-name-part-type="genus" reg="Solanum">Solanum</tp:taxon-name-part> <tp:taxon-name-part taxon-name-part-type="infraspecific-rank">section</tp:taxon-name-part> <tp:taxon-name-part taxon-name-part-type="section" reg="Lasiocarpa">Lasiocarpa</tp:taxon-name-part></tp:taxon-name>), in part because nectaries are typically microscopic and nectar is quickly consumed by insects as it is exuded (<xref ref-type="bibr" rid="B1">Anderson and Symon 1985</xref>; S. Knapp pers. comm.). <xref ref-type="bibr" rid="B11">Lortzing et al. (2016)</xref> reported nectar secretion from wounds in <italic><tp:taxon-name><tp:taxon-name-part taxon-name-part-type="genus" reg="Solanum">S.</tp:taxon-name-part> <tp:taxon-name-part taxon-name-part-type="species" reg="dulcamara">dulcamara</tp:taxon-name-part></tp:taxon-name></italic> L. and <xref ref-type="bibr" rid="B23">Sampaio et al. (2022)</xref> described reward-producing resin glands on petioles in <italic><tp:taxon-name><tp:taxon-name-part taxon-name-part-type="genus" reg="Solanum">S.</tp:taxon-name-part> <tp:taxon-name-part taxon-name-part-type="species" reg="fernandesii">fernandesii</tp:taxon-name-part></tp:taxon-name></italic> V.S.Sampaio &amp; R.Moura, but neither instance represents production of sugar-rich nectar by dedicated organs.</p><p>The seed dispersal mechanism for this species is unconfirmed. Young, fleshy, green fruits (Fig. <xref ref-type="fig" rid="F2">2F</xref>) are mostly enclosed in a prickly calyx that gradually loosens as fruits move from yellow when ripe to later becoming creamy-white, dry, and very light in weight with the texture of firm polystyrene foam (Fig. <xref ref-type="fig" rid="F2">2D, G</xref>). These lighter fruits with their prickly calyces attached are shed by the plants as apparent trample-burr diaspores, suggesting that endozoochory is less likely than ectozoochory (see <xref ref-type="bibr" rid="B25">Symon 1979</xref>; <xref ref-type="bibr" rid="B20">Martine et al. 2019</xref>; <xref ref-type="bibr" rid="B21">Motter 2025</xref>). Apparently germinable seed, chestnut-brown to black in color in dried-out fallen fruit, was also noted in attached ripened, lemon-yellow, fleshy fruits (<italic>Martine 5800</italic> type collection), suggesting that effective seed dispersal could also happen at this stage. However, seeds within attached green fruits still firmly enclosed in the calyx were white to tan and appeared to be immature.</p><p>Localized <italic><tp:taxon-name><tp:taxon-name-part taxon-name-part-type="genus" reg="Solanum">S.</tp:taxon-name-part> <tp:taxon-name-part taxon-name-part-type="species" reg="nectarifolium">nectarifolium</tp:taxon-name-part></tp:taxon-name></italic> recruitment and persistence appears closely tied to fire frequency, given observations made at Winnecke Hills by the group in 2025 and by K. Brennan in 2021. In 2021, plants were abundant west of the Lajamanu Road, where fires had occurred a few years prior, and were compact, densely-branching, and vigorously reproductive (flowers and fruits) plants; east of the road, where fires were very recent, live plants were not conspicuous. In 2025, the eastern populations consisted of hundreds of even-aged mature plants (post-fire recruits from 2021) approaching senescence, and almost no living plants were seen to the west, soon after a new fire that appeared to have killed all mature plants. Because the flammability of habitats in the region is determined mostly by the presence and maturity of <italic><tp:taxon-name><tp:taxon-name-part taxon-name-part-type="genus" reg="Triodia">Triodia</tp:taxon-name-part></tp:taxon-name></italic> grasses, persistence of <italic><tp:taxon-name><tp:taxon-name-part taxon-name-part-type="genus" reg="Solanum">S.</tp:taxon-name-part> <tp:taxon-name-part taxon-name-part-type="species" reg="nectarifolium">nectarifolium</tp:taxon-name-part></tp:taxon-name></italic> appears to be aligned with the burning cycle of <italic><tp:taxon-name><tp:taxon-name-part taxon-name-part-type="genus" reg="Triodia">Triodia</tp:taxon-name-part></tp:taxon-name></italic>. Mature <italic><tp:taxon-name><tp:taxon-name-part taxon-name-part-type="genus" reg="Triodia">Triodia</tp:taxon-name-part></tp:taxon-name></italic> is highly flammable but regenerates slowly once burnt, requiring a few years for hummocks to grow to a point where they will effectively carry another fire. As an apparent obligate seeder (not a re-sprouter), <italic><tp:taxon-name><tp:taxon-name-part taxon-name-part-type="genus" reg="Solanum">S.</tp:taxon-name-part> <tp:taxon-name-part taxon-name-part-type="species" reg="nectarifolium">nectarifolium</tp:taxon-name-part></tp:taxon-name></italic> probably re-establishes from the seedbank in the next season after a fire with adequate rainfall and reaches peak flowering and fruiting during the 1–2 years when <italic><tp:taxon-name><tp:taxon-name-part taxon-name-part-type="genus" reg="Triodia">Triodia</tp:taxon-name-part></tp:taxon-name></italic> fuel is building up. In subsequent years, as the <italic><tp:taxon-name><tp:taxon-name-part taxon-name-part-type="genus" reg="Triodia">Triodia</tp:taxon-name-part></tp:taxon-name></italic> around it becomes increasingly vulnerable to another burn, <italic><tp:taxon-name><tp:taxon-name-part taxon-name-part-type="genus" reg="Solanum">S.</tp:taxon-name-part> <tp:taxon-name-part taxon-name-part-type="species" reg="nectarifolium">nectarifolium</tp:taxon-name-part></tp:taxon-name></italic> (if not burnt) continues to produce diminishing amounts of new seed before eventually senescing.</p></tp:treatment-sec><tp:treatment-sec sec-type="phenology" id="SECID0ETFAG"><title>Phenology.</title><p>Plants encountered on 6 June 2025, after an average to below-average summer rainfall season, were largely past-bloom, with only one functionally female flower (Fig. <xref ref-type="fig" rid="F2">2C</xref>) seen across hundreds of plants. Likewise, only a few female plants bore fruits. New flowers began opening at sunrise, were fully open by mid-morning, and started to close and senesce by late afternoon; male flowers appeared to be slightly more ephemeral. Herbarium specimens bearing both flowers and fruits have been collected from February through September. In the week or so prior to our June visit there had been a significant unseasonal rainfall event, and many of the largest hilltop plants, which showed signs of earlier partial senescence, had begun resprouting from the lower portions of the largest lateral branches. This response suggests that the species may be able to respond rapidly to rainfall at any time, a favorable strategy in a semi-arid region where rainfall is often highly unpredictable.</p></tp:treatment-sec><tp:treatment-sec sec-type="etymology" id="SECID0E4FAG"><title>Etymology.</title><p>The epithet <italic><tp:taxon-name><tp:taxon-name-part taxon-name-part-type="genus" reg="Solanum"/><tp:taxon-name-part taxon-name-part-type="species" reg="nectarifolium">nectarifolium</tp:taxon-name-part></tp:taxon-name></italic> is chosen based on the presence of its conspicuous foliar extrafloral nectaries (Fig. <xref ref-type="fig" rid="F3">3</xref>), a character apparently unique among the 1200+ species of <italic><tp:taxon-name><tp:taxon-name-part taxon-name-part-type="genus" reg="Solanum">Solanum</tp:taxon-name-part></tp:taxon-name></italic>. We suggest the use of Tanami Bush Tomato for the English-language common name of the species in recognition of the Tanami region where all collections have been made and to maintain a connection to the historically-applied “Tanami form” name. We also suggest the English-language common name for <italic><tp:taxon-name><tp:taxon-name-part taxon-name-part-type="genus" reg="Solanum">Solanum</tp:taxon-name-part> <tp:taxon-name-part taxon-name-part-type="species" reg="ossicruentum">ossicruentum</tp:taxon-name-part></tp:taxon-name></italic> as Bloodbone Bush Tomato, the name “bloodbone tomato” having been widely used in media coverage when that species was described.</p></tp:treatment-sec><tp:treatment-sec sec-type="Preliminary conservation status" id="SECID0EDHAG"><title>Preliminary conservation status.</title><p>Based on IUCN Red List Categories (<xref ref-type="bibr" rid="B10">IUCN 2012</xref>), <italic><tp:taxon-name><tp:taxon-name-part taxon-name-part-type="genus" reg="Solanum">S.</tp:taxon-name-part> <tp:taxon-name-part taxon-name-part-type="species" reg="nectarifolium">nectarifolium</tp:taxon-name-part></tp:taxon-name></italic> is considered Data Deficient (DD). Although the species is relatively widespread, its overall status is not well understood, being known from a relatively small number of collections from only a few sites. While the type locality supports a population of hundreds of individuals, its abundance elsewhere has not been recorded. Further data are required to fully assess its current conservation status. A significant existential threat to native plants across central Australia is the potential invasion of buffel grass (<italic><tp:taxon-name><tp:taxon-name-part taxon-name-part-type="genus" reg="Cenchrus">Cenchrus</tp:taxon-name-part> <tp:taxon-name-part taxon-name-part-type="species" reg="ciliaris">ciliaris</tp:taxon-name-part></tp:taxon-name></italic> L., <tp:taxon-name><tp:taxon-name-part taxon-name-part-type="family">Poaceae</tp:taxon-name-part></tp:taxon-name>; <xref ref-type="bibr" rid="B13">Marshall et al. 2012</xref>). This introduced perennial pasture grass is widespread and capable of transforming landscapes by completely overwhelming native vegetation through direct competition or by altering fire regimes. It establishes best on substrates with high fertility and elevated pH. There was no buffel grass observed at the Winnecke Hills type locality in 2025 despite herbarium records from sites nearby. However, the types of infertile, pH-neutral quartzite sandstone soils where <italic><tp:taxon-name><tp:taxon-name-part taxon-name-part-type="genus" reg="Solanum">S.</tp:taxon-name-part> <tp:taxon-name-part taxon-name-part-type="species" reg="nectarifolium">nectarifolium</tp:taxon-name-part></tp:taxon-name></italic> occurs have been noted as resistant to buffel grass establishment (<xref ref-type="bibr" rid="B13">Marshall et al. 2012</xref>), so any future buffel grass incursion may be less impactful than where its ideal ecological circumstances prevail.</p></tp:treatment-sec><tp:treatment-sec sec-type="Solanum nectarifolium specimens (paratypes) examined" id="SECID0E2IAG"><title><italic><tp:taxon-name><tp:taxon-name-part taxon-name-part-type="genus" reg="Solanum">Solanum</tp:taxon-name-part> <tp:taxon-name-part taxon-name-part-type="species" reg="nectarifolium">nectarifolium</tp:taxon-name-part></tp:taxon-name></italic> specimens (paratypes) examined.</title><p>(bolded collectors/numbers are specimens previously cited as paratypes of <italic><tp:taxon-name><tp:taxon-name-part taxon-name-part-type="genus" reg="Solanum">S.</tp:taxon-name-part> <tp:taxon-name-part taxon-name-part-type="species" reg="ossicruentum">ossicruentum</tp:taxon-name-part></tp:taxon-name></italic> by <xref ref-type="bibr" rid="B19">Martine et al. (2016)</xref>) <bold>Australia</bold> • <bold>Northern Territory</bold>: 60 km SW of Hookers Creek, 165.8 km NE of Tanami, <named-content xmlns:xlink="http://www.w3.org/1999/xlink" content-type="dwc:verbatimCoordinates" xlink:type="simple"><named-content content-type="geo-json" specific-use="{&#34;type&#34;:&#34;Point&#34;,&#34;coordinates&#34;:[130.166667,-18.583333]}" id="NCID0EDKAG" xlink:type="simple">18°35'S, 130°10'E</named-content></named-content>, 18 May 1971, <italic>Symon 6937</italic> (staminate material) (<named-content xmlns:xlink="http://www.w3.org/1999/xlink" content-type="dwc:institutional_code" xlink:title="Western Australian Herbarium" xlink:href="http://grbio.org/institution/western-australian-herbarium" xlink:type="simple">PERTH</named-content>); • 60 km SW of Hookers Creek, 165.8 km NE of Tanami, <named-content xmlns:xlink="http://www.w3.org/1999/xlink" content-type="dwc:verbatimCoordinates" xlink:type="simple"><named-content content-type="geo-json" specific-use="{&#34;type&#34;:&#34;Point&#34;,&#34;coordinates&#34;:[130.166667,-18.550000]}" id="NCID0ESKAG" xlink:type="simple">18°33'S, 130°10'E</named-content></named-content>, 18 May 1971, <italic>Symon 6938</italic> (fruiting material) (<abbrev xmlns:xlink="http://www.w3.org/1999/xlink" xlink:title="Northern Territory Herbarium, Palmerston" id="ABBRID0EZKAG" xlink:type="simple">DNA</abbrev>, <named-content xmlns:xlink="http://www.w3.org/1999/xlink" content-type="dwc:institutional_code" xlink:title="Western Australian Herbarium" xlink:href="http://grbio.org/institution/western-australian-herbarium" xlink:type="simple">PERTH</named-content>); • Waite Institute (pot grown from DES 6938), 17 April 1973, <italic>Symon s.n.</italic> (staminate material) (<abbrev xmlns:xlink="http://www.w3.org/1999/xlink" xlink:title="Northern Territory Herbarium, Palmerston" id="ABBRID0EELAG" xlink:type="simple">DNA</abbrev>); • Jellebra Rockhole, <named-content xmlns:xlink="http://www.w3.org/1999/xlink" content-type="dwc:verbatimCoordinates" xlink:type="simple"><named-content content-type="geo-json" specific-use="{&#34;type&#34;:&#34;Point&#34;,&#34;coordinates&#34;:[129.009722,-19.362500]}" id="NCID0ELLAG" xlink:type="simple">19°21'45"S, 129°00'35"E</named-content></named-content>, 7 June 1996, <bold><italic>Albrecht 7756</italic></bold> (fruiting and staminate material) (<abbrev xmlns:xlink="http://www.w3.org/1999/xlink" xlink:title="Northern Territory Herbarium, Palmerston" id="ABBRID0ETLAG" xlink:type="simple">DNA</abbrev>); • 11 km east of NE Mt. Frederick, <named-content xmlns:xlink="http://www.w3.org/1999/xlink" content-type="dwc:verbatimCoordinates" xlink:type="simple"><named-content content-type="geo-json" specific-use="{&#34;type&#34;:&#34;Point&#34;,&#34;coordinates&#34;:[129.350000,-19.616667]}" id="NCID0E1LAG" xlink:type="simple">19°37'S, 129°21'E</named-content></named-content>, 1 March 1981, <bold><italic>Latz 8597</italic></bold> (staminate material) (<abbrev xmlns:xlink="http://www.w3.org/1999/xlink" xlink:title="Northern Territory Herbarium, Palmerston" id="ABBRID0ECMAG" xlink:type="simple">DNA</abbrev>); • Pargee Range, <named-content xmlns:xlink="http://www.w3.org/1999/xlink" content-type="dwc:verbatimCoordinates" xlink:type="simple"><named-content content-type="geo-json" specific-use="{&#34;type&#34;:&#34;Point&#34;,&#34;coordinates&#34;:[129.266667,-19.600000]}" id="NCID0EJMAG" xlink:type="simple">19°36'S, 129°16'E</named-content></named-content>, 2 April 1981, <bold><italic>Latz 8608</italic></bold> (fruiting material) (<abbrev xmlns:xlink="http://www.w3.org/1999/xlink" xlink:title="Northern Territory Herbarium, Palmerston" id="ABBRID0ERMAG" xlink:type="simple">DNA</abbrev>); • Winnecke Hills, <named-content xmlns:xlink="http://www.w3.org/1999/xlink" content-type="dwc:verbatimCoordinates" xlink:type="simple"><named-content content-type="geo-json" specific-use="{&#34;type&#34;:&#34;Point&#34;,&#34;coordinates&#34;:[130.275000,-18.619722]}" id="NCID0EYMAG" xlink:type="simple">18°37'11"S, 130°16'30"E</named-content></named-content>, 1 May 2004, <bold><italic>Mangion &amp; Lewis 1607</italic></bold> (staminate material) (<abbrev xmlns:xlink="http://www.w3.org/1999/xlink" xlink:title="Northern Territory Herbarium, Palmerston" id="ABBRID0EANAG" xlink:type="simple">DNA</abbrev>); • 63 km S of Lajamanu, <named-content xmlns:xlink="http://www.w3.org/1999/xlink" content-type="dwc:verbatimCoordinates" xlink:type="simple"><named-content content-type="geo-json" specific-use="{&#34;type&#34;:&#34;Point&#34;,&#34;coordinates&#34;:[130.160000,-18.390000]}" id="NCID0EHNAG" xlink:type="simple">18.39°S, 130.16°E</named-content></named-content>, 10 Feb 1988, <bold><italic>Orr 57</italic></bold> (fruiting/flowering material) (<abbrev xmlns:xlink="http://www.w3.org/1999/xlink" xlink:title="Northern Territory Herbarium, Palmerston" id="ABBRID0EPNAG" xlink:type="simple">DNA</abbrev>); • 37 km SW Hookers Creek, 18 May 1971, <italic>Maconochie 1122</italic> (staminate material) (<named-content xmlns:xlink="http://www.w3.org/1999/xlink" content-type="dwc:institutional_code" xlink:title="Western Australian Herbarium" xlink:href="http://grbio.org/institution/western-australian-herbarium" xlink:type="simple">PERTH</named-content>, <abbrev xmlns:xlink="http://www.w3.org/1999/xlink" content-type="institution" xlink:title="Keep River National Park" id="ABBRID0E1NAG" xlink:type="simple">NT</abbrev>); • 37 km SW Hookers Creek, 18 May 1971, <italic>Maconochie 1121</italic> (fruiting material) (<named-content xmlns:xlink="http://www.w3.org/1999/xlink" content-type="dwc:institutional_code" xlink:title="Western Australian Herbarium" xlink:href="http://grbio.org/institution/western-australian-herbarium" xlink:type="simple">PERTH</named-content>, <abbrev xmlns:xlink="http://www.w3.org/1999/xlink" content-type="institution" xlink:title="Keep River National Park" id="ABBRID0EGOAG" xlink:type="simple">NT</abbrev>); • 48 km SW Lajamanu (direct), <named-content xmlns:xlink="http://www.w3.org/1999/xlink" content-type="dwc:verbatimCoordinates" xlink:type="simple"><named-content content-type="geo-json" specific-use="{&#34;type&#34;:&#34;Point&#34;,&#34;coordinates&#34;:[130.280556,-18.618333]}" id="NCID0EOOAG" xlink:type="simple">18°37'06"S, 130°16'50"E</named-content></named-content>, 15 April 2021, <italic>Brennan 12086</italic> (fruiting/flowering material) (<abbrev xmlns:xlink="http://www.w3.org/1999/xlink" xlink:title="Northern Territory Herbarium, Palmerston" id="ABBRID0EVOAG" xlink:type="simple">DNA</abbrev>); • Winnecke Hills, 50 km SSW of Lajamanu, <named-content xmlns:xlink="http://www.w3.org/1999/xlink" content-type="dwc:verbatimCoordinates" xlink:type="simple"><named-content content-type="geo-json" specific-use="{&#34;type&#34;:&#34;Point&#34;,&#34;coordinates&#34;:[130.125000,-18.644444]}" id="NCID0E3OAG" xlink:type="simple">18°38'40"S, 130°07'30"E</named-content></named-content>, 29 September 2003, <italic>Latz 19451</italic> (fruiting material) (<abbrev xmlns:xlink="http://www.w3.org/1999/xlink" xlink:title="Northern Territory Herbarium, Palmerston" id="ABBRID0EDPAG" xlink:type="simple">DNA</abbrev>, <abbrev xmlns:xlink="http://www.w3.org/1999/xlink" content-type="institution" xlink:title="Keep River National Park" id="ABBRID0EHPAG" xlink:type="simple">NT</abbrev>). <bold>Western Australia</bold> • Sturt Creek Station, Denison Range, <named-content xmlns:xlink="http://www.w3.org/1999/xlink" content-type="dwc:verbatimCoordinates" xlink:type="simple"><named-content content-type="geo-json" specific-use="{&#34;type&#34;:&#34;Point&#34;,&#34;coordinates&#34;:[128.316667,-19.300000]}" id="NCID0ERPAG" xlink:type="simple">19°18'S, 128°19'E</named-content></named-content>, 20 July 1973, <bold><italic>Latz 4019</italic></bold> (fruiting material) (<abbrev xmlns:xlink="http://www.w3.org/1999/xlink" xlink:title="Northern Territory Herbarium, Palmerston" id="ABBRID0EZPAG" xlink:type="simple">DNA</abbrev>); • Gardner Range, 50–60 mi. NW of Tanami, August 1971, <italic>Gittins 2396</italic> (staminate/fruiting material) (<named-content xmlns:xlink="http://www.w3.org/1999/xlink" content-type="dwc:institutional_code" xlink:title="National Herbarium of New South Wales" xlink:href="http://grbio.org/institution/royal-botanic-gardens-national-herbarium-new-south-wales" xlink:type="simple">NSW</named-content>); • Gardner Range, 50–60 mi. NW of Tanami, August 1971, <italic>Gittins 2401</italic> (staminate/fruiting material) (<named-content xmlns:xlink="http://www.w3.org/1999/xlink" content-type="dwc:institutional_code" xlink:title="National Herbarium of New South Wales" xlink:href="http://grbio.org/institution/royal-botanic-gardens-national-herbarium-new-south-wales" xlink:type="simple">NSW</named-content>).</p></tp:treatment-sec><tp:treatment-sec sec-type="material" id="SECID0ELQAG"><title><italic><tp:taxon-name><tp:taxon-name-part taxon-name-part-type="genus" reg="Solanum">Solanum</tp:taxon-name-part> <tp:taxon-name-part taxon-name-part-type="species" reg="ossicruentum">ossicruentum</tp:taxon-name-part></tp:taxon-name></italic> specimens examined.</title><p>(bolded collectors/numbers are specimens previously cited as paratypes of <italic><tp:taxon-name><tp:taxon-name-part taxon-name-part-type="genus" reg="Solanum">S.</tp:taxon-name-part> <tp:taxon-name-part taxon-name-part-type="species" reg="ossicruentum">ossicruentum</tp:taxon-name-part></tp:taxon-name></italic> by <xref ref-type="bibr" rid="B19">Martine et al. (2016)</xref>) <bold>Australia</bold> • <bold>Northern Territory</bold>: Cockatoo Creek, Keep River area, <named-content xmlns:xlink="http://www.w3.org/1999/xlink" content-type="dwc:verbatimCoordinates" xlink:type="simple"><named-content content-type="geo-json" specific-use="{&#34;type&#34;:&#34;Point&#34;,&#34;coordinates&#34;:[129.058611,-15.921389]}" id="NCID0ETRAG" xlink:type="simple">15°55'17"S, 129°03'31"E</named-content></named-content>, 2 September 1974, <bold><italic>Gibbs &amp; Fox 618</italic></bold> (<abbrev xmlns:xlink="http://www.w3.org/1999/xlink" xlink:title="Northern Territory Herbarium, Palmerston" id="ABBRID0E2RAG" xlink:type="simple">DNA</abbrev>); • Spirit Hills, <named-content xmlns:xlink="http://www.w3.org/1999/xlink" content-type="dwc:verbatimCoordinates" xlink:type="simple"><named-content content-type="geo-json" specific-use="{&#34;type&#34;:&#34;Point&#34;,&#34;coordinates&#34;:[129.477500,-15.416111]}" id="NCID0ECSAG" xlink:type="simple">15°24'58"S, 129°28'39"E</named-content></named-content>, 17 April 2007, <bold><italic>Kerrigan 1226</italic></bold> (<abbrev xmlns:xlink="http://www.w3.org/1999/xlink" xlink:title="Northern Territory Herbarium, Palmerston" id="ABBRID0EKSAG" xlink:type="simple">DNA</abbrev>); • 11 km east of NE Mt. Frederick, <named-content xmlns:xlink="http://www.w3.org/1999/xlink" content-type="dwc:verbatimCoordinates" xlink:type="simple"><named-content content-type="geo-json" specific-use="{&#34;type&#34;:&#34;Point&#34;,&#34;coordinates&#34;:[129.350000,-19.616667]}" id="NCID0ERSAG" xlink:type="simple">19°37'S, 129°21'E</named-content></named-content>, 1 March 1981, <bold><italic>Latz 8597</italic></bold> (<abbrev xmlns:xlink="http://www.w3.org/1999/xlink" xlink:title="Northern Territory Herbarium, Palmerston" id="ABBRID0EZSAG" xlink:type="simple">DNA</abbrev>); • 8 km SSW Victoria River Bridge, <named-content xmlns:xlink="http://www.w3.org/1999/xlink" content-type="dwc:verbatimCoordinates" xlink:type="simple"><named-content content-type="geo-json" specific-use="{&#34;type&#34;:&#34;Point&#34;,&#34;coordinates&#34;:[131.092778,-15.679722]}" id="NCID0EATAG" xlink:type="simple">15°40'47"S, 131°5'34"E</named-content></named-content>, 16 April 1996, <bold><italic>Latz 14760</italic></bold> (<abbrev xmlns:xlink="http://www.w3.org/1999/xlink" xlink:title="Northern Territory Herbarium, Palmerston" id="ABBRID0EITAG" xlink:type="simple">DNA</abbrev>); • Cow Creek, Victoria River, Gregory National Park, <named-content xmlns:xlink="http://www.w3.org/1999/xlink" content-type="dwc:verbatimCoordinates" xlink:type="simple"><named-content content-type="geo-json" specific-use="{&#34;type&#34;:&#34;Point&#34;,&#34;coordinates&#34;:[131.332944,-15.874111]}" id="NCID0EPTAG" xlink:type="simple">15°52'26.8"S, 131°19'58.6"E</named-content></named-content>, 2 May 2001, <bold><italic>Mangion &amp; Boehme</italic></bold><italic>1060</italic> (<abbrev xmlns:xlink="http://www.w3.org/1999/xlink" xlink:title="Northern Territory Herbarium, Palmerston" id="ABBRID0EZTAG" xlink:type="simple">DNA</abbrev>); • Nigli Gap Walk, Keep River National Park, <named-content xmlns:xlink="http://www.w3.org/1999/xlink" content-type="dwc:verbatimCoordinates" xlink:type="simple"><named-content content-type="geo-json" specific-use="{&#34;type&#34;:&#34;Point&#34;,&#34;coordinates&#34;:[129.085389,-15.758444]}" id="NCID0EAUAG" xlink:type="simple">15°45'30.4"S, 129°05'07.4"E</named-content></named-content>, 26 May 2004, <bold><italic>Martine &amp; Barker 772</italic></bold> (<abbrev xmlns:xlink="http://www.w3.org/1999/xlink" xlink:title="Northern Territory Herbarium, Palmerston" id="ABBRID0EIUAG" xlink:type="simple">DNA</abbrev>, CONN); • Gurrundalng Walk, Keep River National Park, <named-content xmlns:xlink="http://www.w3.org/1999/xlink" content-type="dwc:verbatimCoordinates" xlink:type="simple"><named-content content-type="geo-json" specific-use="{&#34;type&#34;:&#34;Point&#34;,&#34;coordinates&#34;:[129.053083,-15.868833]}" id="NCID0EPUAG" xlink:type="simple">15°52'07.8"S, 129°03'11.1"E</named-content></named-content>, 27 May 2004, <bold><italic>Martine &amp; Barker 781</italic></bold> (<abbrev xmlns:xlink="http://www.w3.org/1999/xlink" xlink:title="Northern Territory Herbarium, Palmerston" id="ABBRID0EXUAG" xlink:type="simple">DNA</abbrev>, CONN); • Bradshaw Military Training Area, <named-content xmlns:xlink="http://www.w3.org/1999/xlink" content-type="dwc:verbatimCoordinates" xlink:type="simple"><named-content content-type="geo-json" specific-use="{&#34;type&#34;:&#34;Point&#34;,&#34;coordinates&#34;:[129.557778,-15.080556]}" id="NCID0E5UAG" xlink:type="simple">15°04'50"S, 129°33'28"E</named-content></named-content>, 2 April 2007, <bold><italic>Stuckey &amp; Cowie 64</italic></bold> (<abbrev xmlns:xlink="http://www.w3.org/1999/xlink" xlink:title="Northern Territory Herbarium, Palmerston" id="ABBRID0EGVAG" xlink:type="simple">DNA</abbrev>, <named-content xmlns:xlink="http://www.w3.org/1999/xlink" content-type="dwc:institutional_code" xlink:title="National Herbarium of New South Wales" xlink:href="http://grbio.org/institution/royal-botanic-gardens-national-herbarium-new-south-wales" xlink:type="simple">NSW</named-content>); • Spirit Hills Conservation Area ca. 1 km W of Nancy’s Gorge, <named-content xmlns:xlink="http://www.w3.org/1999/xlink" content-type="dwc:verbatimCoordinates" xlink:type="simple"><named-content content-type="geo-json" specific-use="{&#34;type&#34;:&#34;Point&#34;,&#34;coordinates&#34;:[129.332778,-15.471944]}" id="NCID0ESVAG" xlink:type="simple">15°28'19"S, 129°19'58"E</named-content></named-content>, 18 August 1996, <italic>Cowie 7130</italic> (fruit) (<named-content xmlns:xlink="http://www.w3.org/1999/xlink" content-type="dwc:institutional_code" xlink:title="Western Australian Herbarium" xlink:href="http://grbio.org/institution/western-australian-herbarium" xlink:type="simple">PERTH</named-content>, <abbrev xmlns:xlink="http://www.w3.org/1999/xlink" xlink:title="Northern Territory Herbarium, Palmerston" id="ABBRID0E5VAG" xlink:type="simple">DNA</abbrev>); • 9 mi. W of East Baines River, 18 June 1967, D.E. Symon 5242 (<named-content xmlns:xlink="http://www.w3.org/1999/xlink" content-type="dwc:institutional_code" xlink:title="National Herbarium of New South Wales" xlink:href="http://grbio.org/institution/royal-botanic-gardens-national-herbarium-new-south-wales" xlink:type="simple">NSW</named-content>!, CANB). <bold>Western Australia</bold> • Mirima (Hidden Valley) National Park, below upper lookout on Derdbe-Gerring Banan Lookout Trail, <named-content xmlns:xlink="http://www.w3.org/1999/xlink" content-type="dwc:verbatimCoordinates" xlink:type="simple"><named-content content-type="geo-json" specific-use="{&#34;type&#34;:&#34;Point&#34;,&#34;coordinates&#34;:[128.751750,-15.763783]}" id="NCID0EMWAG" xlink:type="simple">15°45.827'S, 128°45.105'E</named-content></named-content>, 18 May 2014, <bold><italic>Martine &amp; Martine 4011</italic></bold> (<abbrev xmlns:xlink="http://www.w3.org/1999/xlink" xlink:title="Northern Territory Herbarium, Palmerston" id="ABBRID0EUWAG" xlink:type="simple">DNA</abbrev>, <named-content xmlns:xlink="http://www.w3.org/1999/xlink" content-type="dwc:institutional_code" xlink:title="Western Australian Herbarium" xlink:href="http://grbio.org/institution/western-australian-herbarium" xlink:type="simple">PERTH</named-content>, BUPL, CONN); • Mornington Station, <named-content xmlns:xlink="http://www.w3.org/1999/xlink" content-type="dwc:verbatimCoordinates" xlink:type="simple"><named-content content-type="geo-json" specific-use="{&#34;type&#34;:&#34;Point&#34;,&#34;coordinates&#34;:[132.020833,-17.550556]}" id="NCID0EAXAG" xlink:type="simple">17°33'02"S, 132°01'15"E</named-content></named-content>, 11 April 2004, <bold><italic>Risler &amp; Legge</italic></bold><italic>2673</italic> (<abbrev xmlns:xlink="http://www.w3.org/1999/xlink" xlink:title="Northern Territory Herbarium, Palmerston" id="ABBRID0EKXAG" xlink:type="simple">DNA</abbrev>); • North end of Ragged Range, <named-content xmlns:xlink="http://www.w3.org/1999/xlink" content-type="dwc:verbatimCoordinates" xlink:type="simple"><named-content content-type="geo-json" specific-use="{&#34;type&#34;:&#34;Point&#34;,&#34;coordinates&#34;:[128.389167,-16.525556]}" id="NCID0ERXAG" xlink:type="simple">16°31'32"S, 128°23'21"E</named-content></named-content>, 17 July 2001, <italic>Edinger 2601</italic> (<abbrev xmlns:xlink="http://www.w3.org/1999/xlink" xlink:title="Northern Territory Herbarium, Palmerston" id="ABBRID0EYXAG" xlink:type="simple">DNA</abbrev>, <named-content xmlns:xlink="http://www.w3.org/1999/xlink" content-type="dwc:institutional_code" xlink:title="Western Australian Herbarium" xlink:href="http://grbio.org/institution/western-australian-herbarium" xlink:type="simple">PERTH</named-content>); • 1 mile N of Revolver Creek, Carr Boyd Ranges, <named-content xmlns:xlink="http://www.w3.org/1999/xlink" content-type="dwc:verbatimCoordinates" xlink:type="simple"><named-content content-type="geo-json" specific-use="{&#34;type&#34;:&#34;Point&#34;,&#34;coordinates&#34;:[128.566667,-16.233333]}" id="NCID0EEYAG" xlink:type="simple">16°14'S, 128°34'E</named-content></named-content>, 13 March 1978, <italic>Hartley 14561</italic> (<abbrev xmlns:xlink="http://www.w3.org/1999/xlink" xlink:title="Northern Territory Herbarium, Palmerston" id="ABBRID0ELYAG" xlink:type="simple">DNA</abbrev>); • Mirima National Park, <named-content xmlns:xlink="http://www.w3.org/1999/xlink" content-type="dwc:verbatimCoordinates" xlink:type="simple"><named-content content-type="geo-json" specific-use="{&#34;type&#34;:&#34;Point&#34;,&#34;coordinates&#34;:[128.760278,-15.787250]}" id="NCID0ESYAG" xlink:type="simple">15°47'14.1"S, 128°45'37.0"E</named-content></named-content>, 28 May 2004, <italic>Martine &amp; Barker</italic> 787 (<abbrev xmlns:xlink="http://www.w3.org/1999/xlink" xlink:title="Northern Territory Herbarium, Palmerston" id="ABBRID0EZYAG" xlink:type="simple">DNA</abbrev>, CONN); • Carr Boyd Ranges, <named-content xmlns:xlink="http://www.w3.org/1999/xlink" content-type="dwc:verbatimCoordinates" xlink:type="simple"><named-content content-type="geo-json" specific-use="{&#34;type&#34;:&#34;Point&#34;,&#34;coordinates&#34;:[128.756767,-16.086783]}" id="NCID0EAZAG" xlink:type="simple">16°05.207'S, 128°45.406'E</named-content></named-content>, 3 May 2014, <italic>Martine &amp; Martine 4057</italic> (<abbrev xmlns:xlink="http://www.w3.org/1999/xlink" xlink:title="Northern Territory Herbarium, Palmerston" id="ABBRID0EHZAG" xlink:type="simple">DNA</abbrev>, BUPL); • Near meatworks on Packsaddle Plain, near Kununurra, <named-content xmlns:xlink="http://www.w3.org/1999/xlink" content-type="dwc:verbatimCoordinates" xlink:type="simple"><named-content content-type="geo-json" specific-use="{&#34;type&#34;:&#34;Point&#34;,&#34;coordinates&#34;:[128.479722,-15.952222]}" id="NCID0EOZAG" xlink:type="simple">15°57'08"S, 128°28'47"E</named-content></named-content>, 1 March 1993, Mitchell 2822 (flowering) (<named-content xmlns:xlink="http://www.w3.org/1999/xlink" content-type="dwc:institutional_code" xlink:title="Western Australian Herbarium" xlink:href="http://grbio.org/institution/western-australian-herbarium" xlink:type="simple">PERTH</named-content>); • Kimberleys, S. side of Cockburn Range ca. 6.5 km W. of King River, 10 July 1974, <italic>Carr 33744 &amp; Beauglehole</italic> (flowering) (<named-content xmlns:xlink="http://www.w3.org/1999/xlink" content-type="dwc:institutional_code" xlink:title="Western Australian Herbarium" xlink:href="http://grbio.org/institution/western-australian-herbarium" xlink:type="simple">PERTH</named-content>); • Hidden Valley near Kununurra, 3 August 1974, <italic>Kenneally 1900</italic> (flowering) (<named-content xmlns:xlink="http://www.w3.org/1999/xlink" content-type="dwc:institutional_code" xlink:title="Western Australian Herbarium" xlink:href="http://grbio.org/institution/western-australian-herbarium" xlink:type="simple">PERTH</named-content>); • 15 km E of Fitzroy River, Dimond Gorge Rd, 26 June 1975, <italic>Beaugleholei 53908</italic> (flowering) (<named-content xmlns:xlink="http://www.w3.org/1999/xlink" content-type="dwc:institutional_code" xlink:title="Western Australian Herbarium" xlink:href="http://grbio.org/institution/western-australian-herbarium" xlink:type="simple">PERTH</named-content>); • Northern Carr Boyd Range, <named-content xmlns:xlink="http://www.w3.org/1999/xlink" content-type="dwc:verbatimCoordinates" xlink:type="simple"><named-content content-type="geo-json" specific-use="{&#34;type&#34;:&#34;Point&#34;,&#34;coordinates&#34;:[128.653667,-15.940972]}" id="NCID0EQ1AG" xlink:type="simple">15°56'27.5"S, 128°39'13.2"E</named-content></named-content>, 24 June 2013, <italic>Handasyde 7558</italic> (fruit) (<named-content xmlns:xlink="http://www.w3.org/1999/xlink" content-type="dwc:institutional_code" xlink:title="Western Australian Herbarium" xlink:href="http://grbio.org/institution/western-australian-herbarium" xlink:type="simple">PERTH</named-content>); • Dillon’s Springs, East Kimberley, October 1906, <italic>Fitzgerald s.n.</italic> (<named-content xmlns:xlink="http://www.w3.org/1999/xlink" content-type="dwc:institutional_code" xlink:title="National Herbarium of New South Wales" xlink:href="http://grbio.org/institution/royal-botanic-gardens-national-herbarium-new-south-wales" xlink:type="simple">NSW</named-content> [NSW67613]); Dillon’s Springs, East Kimberley, October 1906, <italic>Fitzgerald s.n.</italic> (<named-content xmlns:xlink="http://www.w3.org/1999/xlink" content-type="dwc:institutional_code" xlink:title="National Herbarium of New South Wales" xlink:href="http://grbio.org/institution/royal-botanic-gardens-national-herbarium-new-south-wales" xlink:type="simple">NSW</named-content> [NSW570497]); • Dillon’s Springs, East Kimberley, October 1906, <italic>Fitzgerald s.n.</italic> (AD [AD98581501]); Dillon’s Springs, East Kimberley, October 1906, <italic>Fitzgerald s.n.</italic> (<named-content xmlns:xlink="http://www.w3.org/1999/xlink" content-type="dwc:institutional_code" xlink:title="Western Australian Herbarium" xlink:href="http://grbio.org/institution/western-australian-herbarium" xlink:type="simple">PERTH</named-content> [PERTH01614207]).</p></tp:treatment-sec><tp:treatment-sec sec-type="Diagnostic couplets" id="SECID0ET2AG"><title>Diagnostic couplets.</title><p>A comprehensive “Kimberley dioecious clade” key, including newly-recognized species, is forthcoming (Barrett and Barrett in prep). The most complete key to date can be found in <xref ref-type="bibr" rid="B4">Barrett (2013)</xref>, which lumps the numerous variations of <italic><tp:taxon-name><tp:taxon-name-part taxon-name-part-type="genus" reg="Solanum">S.</tp:taxon-name-part> <tp:taxon-name-part taxon-name-part-type="species" reg="dioicum">dioicum</tp:taxon-name-part></tp:taxon-name></italic> sensu lato as a single taxon. The following couplets may be inserted where <italic><tp:taxon-name><tp:taxon-name-part taxon-name-part-type="genus" reg="Solanum">S.</tp:taxon-name-part> <tp:taxon-name-part taxon-name-part-type="species" reg="dioicum">dioicum</tp:taxon-name-part></tp:taxon-name></italic> occurs at couplet 60 in the <xref ref-type="bibr" rid="B4">Barrett (2013)</xref> key and supplants the single replacement couplet 60a [previously published in <xref ref-type="bibr" rid="B19">Martine et al. (2016)</xref> and modified by <xref ref-type="bibr" rid="B28">Williams et al. (2022)</xref> to include <italic><tp:taxon-name><tp:taxon-name-part taxon-name-part-type="genus" reg="Solanum">S.</tp:taxon-name-part> <tp:taxon-name-part taxon-name-part-type="species" reg="scalarium">scalarium</tp:taxon-name-part></tp:taxon-name></italic>]. Note: The concept of <italic><tp:taxon-name><tp:taxon-name-part taxon-name-part-type="genus" reg="Solanum">S.</tp:taxon-name-part> <tp:taxon-name-part taxon-name-part-type="species" reg="dioicum">dioicum</tp:taxon-name-part></tp:taxon-name></italic> in this key remains broad and still includes numerous recognizable variants.</p><p>[addition to <xref ref-type="bibr" rid="B4">Barrett 2013</xref>; couplet 60]</p><table-wrap content-type="key" position="anchor" orientation="portrait"><table id="TID0ENDAE" rules="all"><tbody><tr><td rowspan="1" colspan="1">60</td><td rowspan="1" colspan="1">Veins of abaxial leaf surface with small, round, green-to-black extrafloral nectaries visible to the naked eye</td><td rowspan="1" colspan="1">
                    <bold><italic><tp:taxon-name><tp:taxon-name-part taxon-name-part-type="genus" reg="Solanum">Solanum</tp:taxon-name-part> <tp:taxon-name-part taxon-name-part-type="species" reg="nectarifolium">nectarifolium</tp:taxon-name-part></tp:taxon-name></italic> Martine &amp; Brennan</bold>
                  </td></tr><tr><td rowspan="1" colspan="1">–</td><td rowspan="1" colspan="1">Leaves lacking green-to-black extrafloral nectaries visible to the naked eye</td><td rowspan="1" colspan="1">
                    <bold>60a</bold>
                  </td></tr><tr><td rowspan="1" colspan="1">60a</td><td rowspan="1" colspan="1">Plants with silvery leaf indumentum, overall aspect silvery-blue; typically up to 1–1.5 m tall; few-branched and conspicuously “Y”-shaped in form; stems and calyces heavily armed; stigma shallowly bifid, the lobes 0.5–1 mm long</td><td rowspan="1" colspan="1">
                    <bold><italic><tp:taxon-name><tp:taxon-name-part taxon-name-part-type="genus" reg="Solanum">Solanum</tp:taxon-name-part> <tp:taxon-name-part taxon-name-part-type="species" reg="ossicruentum">ossicruentum</tp:taxon-name-part></tp:taxon-name></italic> Martine &amp; J.Cantley</bold>
                  </td></tr><tr><td rowspan="1" colspan="1">–</td><td rowspan="1" colspan="1">Plants with silvery/rusty/yellow leaf indumentum, overall aspect silvery-green, yellow-green, reddish-green; typically up to 0.5–1 m tall; stigma deeply bifid, the lobes 2–5 mm long</td><td rowspan="1" colspan="1">
                    <bold>60c</bold>
                  </td></tr><tr><td rowspan="1" colspan="1">60c</td><td rowspan="1" colspan="1">Plants many-branched and typically upright in form; stems moderately prickly; leaf indumentum silvery or rusty, overall aspect silvery-green, yellowish green, or reddish green; stigma lobes 2–5 mm long; mature fruits green and fleshy; male floral rachis typically unarmed or lightly armed</td><td rowspan="1" colspan="1">
                    <bold><italic><tp:taxon-name><tp:taxon-name-part taxon-name-part-type="genus" reg="Solanum">Solanum</tp:taxon-name-part> <tp:taxon-name-part taxon-name-part-type="species" reg="dioicum">dioicum</tp:taxon-name-part></tp:taxon-name></italic> W.Fitzg.</bold>
                  </td></tr><tr><td rowspan="1" colspan="1">–</td><td rowspan="1" colspan="1">Plants many-branched and spreading decumbent in form; stem densely prickly; leaf indumentum yellow, overall aspect yellow-green; stigma lobes 1.5–2 mm; mature fruits light green to yellow-orange and fleshy, becoming tan and bony hard; male floral rachis armed with straight alternating prickles</td><td rowspan="1" colspan="1">
                    <bold><italic><tp:taxon-name><tp:taxon-name-part taxon-name-part-type="genus" reg="Solanum">Solanum</tp:taxon-name-part> <tp:taxon-name-part taxon-name-part-type="species" reg="scalarium">scalarium</tp:taxon-name-part></tp:taxon-name></italic> Martine &amp; T.M.Williams</bold>
                  </td></tr></tbody></table></table-wrap></tp:treatment-sec><tp:treatment-sec sec-type="Recircumscription and lectotypification of Solanum dioicum" id="SECID0ECCBG"><title>Recircumscription and lectotypification of <italic><tp:taxon-name><tp:taxon-name-part taxon-name-part-type="genus" reg="Solanum">Solanum</tp:taxon-name-part> <tp:taxon-name-part taxon-name-part-type="species" reg="dioicum">dioicum</tp:taxon-name-part></tp:taxon-name></italic>.</title><p>In 1906, W.V. Fitzgerald collected plants from multiple different solanums at Dillon’s Springs in the eastern Kimberley region of <abbrev xmlns:xlink="http://www.w3.org/1999/xlink" content-type="institution" xlink:title="Mirima National Park" id="ABBRID0EUCBG" xlink:type="simple">WA</abbrev>. These included two morphologically distinct entities: one he identified as <italic><tp:taxon-name><tp:taxon-name-part taxon-name-part-type="genus" reg="Solanum">S.</tp:taxon-name-part> <tp:taxon-name-part taxon-name-part-type="species" reg="cunninghamii">cunninghamii</tp:taxon-name-part></tp:taxon-name></italic> Benth. (a species described the previous year from the far western Kimberley), and another he recognized as undescribed that he later published as <italic><tp:taxon-name><tp:taxon-name-part taxon-name-part-type="genus" reg="Solanum">Solanum</tp:taxon-name-part> <tp:taxon-name-part taxon-name-part-type="species" reg="dioicum">dioicum</tp:taxon-name-part></tp:taxon-name></italic> W.Fitzg. (<xref ref-type="bibr" rid="B9">Fitzgerald 1918</xref>) in “The Botany of the Kimberleys, North-western Australia” based on his own field notes and collected material sent to J.H. Maiden in Sydney.</p><p>One of the key causes of confusion about the identity of <italic><tp:taxon-name><tp:taxon-name-part taxon-name-part-type="genus" reg="Solanum">S.</tp:taxon-name-part> <tp:taxon-name-part taxon-name-part-type="species" reg="dioicum">dioicum</tp:taxon-name-part></tp:taxon-name></italic> is an unintentional error in Fitzgerald’s publication (1918). On page 102, the name <italic><tp:taxon-name><tp:taxon-name-part taxon-name-part-type="genus" reg="Solanum">Solanum</tp:taxon-name-part> <tp:taxon-name-part taxon-name-part-type="species" reg="cunninghamii">cunninghamii</tp:taxon-name-part></tp:taxon-name></italic> appears on both the intended “cunninghamii” record (species #560, saying only that it was a plant about 3 feet tall) and also the <italic><tp:taxon-name><tp:taxon-name-part taxon-name-part-type="genus" reg="Solanum">Solanum</tp:taxon-name-part> <tp:taxon-name-part taxon-name-part-type="species" reg="dioicum">dioicum</tp:taxon-name-part></tp:taxon-name></italic> record (species #561, with a more detailed description). Maiden, to his credit, still listed <italic><tp:taxon-name><tp:taxon-name-part taxon-name-part-type="genus" reg="Solanum">Solanum</tp:taxon-name-part> <tp:taxon-name-part taxon-name-part-type="species" reg="dioicum">dioicum</tp:taxon-name-part></tp:taxon-name></italic> as a new species found by Fitzgerald at the Dillon’s Springs site in the early pages of the publication. However, the orthographic error led to more than a century of confusion about what specimens should be considered as types for <italic><tp:taxon-name><tp:taxon-name-part taxon-name-part-type="genus" reg="Solanum">S.</tp:taxon-name-part> <tp:taxon-name-part taxon-name-part-type="species" reg="dioicum">dioicum</tp:taxon-name-part></tp:taxon-name></italic>.</p><p>In 1965, Nerida Ford (<named-content xmlns:xlink="http://www.w3.org/1999/xlink" content-type="dwc:institutional_code" xlink:title="National Herbarium of New South Wales" xlink:href="http://grbio.org/institution/royal-botanic-gardens-national-herbarium-new-south-wales" xlink:type="simple">NSW</named-content>), in preparing to send type material to David Symon, added a note to the Dillon’s Springs sheets (interpreted incorrectly as a single gathering and assumed to be of a single species) sent to the Herbarium at the Waite Agricultural Research Institute (ADW) explaining that the five sheets of <named-content xmlns:xlink="http://www.w3.org/1999/xlink" content-type="dwc:institutional_code" xlink:title="National Herbarium of New South Wales" xlink:href="http://grbio.org/institution/royal-botanic-gardens-national-herbarium-new-south-wales" xlink:type="simple">NSW</named-content> material (three Fitzgerald had labelled <italic><tp:taxon-name><tp:taxon-name-part taxon-name-part-type="genus" reg="Solanum">S.</tp:taxon-name-part> <tp:taxon-name-part taxon-name-part-type="species" reg="dioicum">dioicum</tp:taxon-name-part></tp:taxon-name></italic> and two as <italic><tp:taxon-name><tp:taxon-name-part taxon-name-part-type="genus" reg="Solanum">S.</tp:taxon-name-part> <tp:taxon-name-part taxon-name-part-type="species" reg="cunninghamii">cunninghamii</tp:taxon-name-part></tp:taxon-name></italic>, all without collection numbers) had been combined under one collection number as the type series for the single species, <italic><tp:taxon-name><tp:taxon-name-part taxon-name-part-type="genus" reg="Solanum">S.</tp:taxon-name-part> <tp:taxon-name-part taxon-name-part-type="species" reg="dioicum">dioicum</tp:taxon-name-part></tp:taxon-name></italic>. Perhaps influenced by this interpretation of specimens, <xref ref-type="bibr" rid="B26">Symon (1981)</xref> also adopted a broad and variable concept of <italic><tp:taxon-name><tp:taxon-name-part taxon-name-part-type="genus" reg="Solanum">S.</tp:taxon-name-part> <tp:taxon-name-part taxon-name-part-type="species" reg="dioicum">dioicum</tp:taxon-name-part></tp:taxon-name></italic>, based in part on the variation seen across the five specimens erroneously labelled as holotype and associated isotypes. Symon also recognized that the use and publication of the name “<italic><tp:taxon-name><tp:taxon-name-part taxon-name-part-type="genus" reg="Solanum">S.</tp:taxon-name-part> <tp:taxon-name-part taxon-name-part-type="species" reg="cunninghamii">cunninghamii</tp:taxon-name-part></tp:taxon-name></italic>” in the text in place of <italic><tp:taxon-name><tp:taxon-name-part taxon-name-part-type="genus" reg="Solanum">S.</tp:taxon-name-part> <tp:taxon-name-part taxon-name-part-type="species" reg="dioicum">dioicum</tp:taxon-name-part></tp:taxon-name></italic> by Fitzgerald represented an error and also noted that the “<tp:taxon-name><tp:taxon-name-part taxon-name-part-type="genus" reg="Solanum"/><tp:taxon-name-part taxon-name-part-type="species" reg="cunninghamii">cunninghamii</tp:taxon-name-part></tp:taxon-name>” material was not <italic><tp:taxon-name><tp:taxon-name-part taxon-name-part-type="genus" reg="Solanum">S.</tp:taxon-name-part> <tp:taxon-name-part taxon-name-part-type="species" reg="cunninghamii">cunninghamii</tp:taxon-name-part></tp:taxon-name></italic> but just another version of <italic><tp:taxon-name><tp:taxon-name-part taxon-name-part-type="genus" reg="Solanum">S.</tp:taxon-name-part> <tp:taxon-name-part taxon-name-part-type="species" reg="dioicum">dioicum</tp:taxon-name-part></tp:taxon-name></italic>—thus establishing a very variable definition of <italic><tp:taxon-name><tp:taxon-name-part taxon-name-part-type="genus" reg="Solanum">S.</tp:taxon-name-part> <tp:taxon-name-part taxon-name-part-type="species" reg="dioicum">dioicum</tp:taxon-name-part></tp:taxon-name></italic> based on the putative set of type specimens (in agreement with Symon’s groups as described above). <xref ref-type="bibr" rid="B26">Symon (1981)</xref> did, however, list one of the three non-“<tp:taxon-name><tp:taxon-name-part taxon-name-part-type="genus" reg="Solanum"/><tp:taxon-name-part taxon-name-part-type="species" reg="cunninghamii">cunninghamii</tp:taxon-name-part></tp:taxon-name>” sheets (a staminate specimen and the only one with a label that includes “sp. nov.”) as the “holotype” for <italic><tp:taxon-name><tp:taxon-name-part taxon-name-part-type="genus" reg="Solanum">S.</tp:taxon-name-part> <tp:taxon-name-part taxon-name-part-type="species" reg="dioicum">dioicum</tp:taxon-name-part></tp:taxon-name></italic>. This constitutes effective lectotypification, as the original protologue did not mention a holotype, and <xref ref-type="bibr" rid="B26">Symon (1981)</xref> cited a single specimen in a single herbarium.</p><p>Prompted by R. Barrett’s (<named-content xmlns:xlink="http://www.w3.org/1999/xlink" content-type="dwc:institutional_code" xlink:title="National Herbarium of New South Wales" xlink:href="http://grbio.org/institution/royal-botanic-gardens-national-herbarium-new-south-wales" xlink:type="simple">NSW</named-content>) recognition that the five herbarium sheets likely represented distinct plants and indeed distinct species, we examined all five putative type specimens and redetermined the two “<tp:taxon-name><tp:taxon-name-part taxon-name-part-type="genus" reg="Solanum"/><tp:taxon-name-part taxon-name-part-type="species" reg="cunninghamii">cunninghamii</tp:taxon-name-part></tp:taxon-name>” sheets as <italic><tp:taxon-name><tp:taxon-name-part taxon-name-part-type="genus" reg="Solanum">Solanum</tp:taxon-name-part> <tp:taxon-name-part taxon-name-part-type="species" reg="ossicruentum">ossicruentum</tp:taxon-name-part></tp:taxon-name></italic>. Those sheets (and their probable duplicates at AD [AD98581501] and <named-content xmlns:xlink="http://www.w3.org/1999/xlink" content-type="dwc:institutional_code" xlink:title="Western Australian Herbarium" xlink:href="http://grbio.org/institution/western-australian-herbarium" xlink:type="simple">PERTH</named-content> [PERTH01614207]), which represent the only known records for <italic><tp:taxon-name><tp:taxon-name-part taxon-name-part-type="genus" reg="Solanum">S.</tp:taxon-name-part> <tp:taxon-name-part taxon-name-part-type="species" reg="ossicruentum">ossicruentum</tp:taxon-name-part></tp:taxon-name></italic> from Dillon’s Springs, are not to be considered isotypes of <italic><tp:taxon-name><tp:taxon-name-part taxon-name-part-type="genus" reg="Solanum">S.</tp:taxon-name-part> <tp:taxon-name-part taxon-name-part-type="species" reg="dioicum">dioicum</tp:taxon-name-part></tp:taxon-name></italic> and are listed here as specimens examined under <italic><tp:taxon-name><tp:taxon-name-part taxon-name-part-type="genus" reg="Solanum">S.</tp:taxon-name-part> <tp:taxon-name-part taxon-name-part-type="species" reg="ossicruentum">ossicruentum</tp:taxon-name-part></tp:taxon-name></italic>. This correction resolves a key source of ambiguity in the application of the names <italic><tp:taxon-name><tp:taxon-name-part taxon-name-part-type="genus" reg="Solanum">S.</tp:taxon-name-part> <tp:taxon-name-part taxon-name-part-type="species" reg="dioicum">dioicum</tp:taxon-name-part></tp:taxon-name></italic> and <italic><tp:taxon-name><tp:taxon-name-part taxon-name-part-type="genus" reg="Solanum">S.</tp:taxon-name-part> <tp:taxon-name-part taxon-name-part-type="species" reg="ossicruentum">ossicruentum</tp:taxon-name-part></tp:taxon-name></italic>. More work is required, however, to now better define the taxonomic identity of <italic><tp:taxon-name><tp:taxon-name-part taxon-name-part-type="genus" reg="Solanum">S.</tp:taxon-name-part> <tp:taxon-name-part taxon-name-part-type="species" reg="dioicum">dioicum</tp:taxon-name-part></tp:taxon-name></italic> sensu stricto based on the lectotype as cited below.</p></tp:treatment-sec><tp:treatment-sec><!--Section generated to contain objects referenced in tp:taxon-treatment.--><fig id="F1" position="float" orientation="portrait"><object-id xmlns:xlink="http://www.w3.org/1999/xlink" content-type="doi" xlink:type="simple">10.3897/phytokeys.268.169893.figure1</object-id><object-id xmlns:xlink="http://www.w3.org/1999/xlink" content-type="arpha" xlink:type="simple">F124913C-C4CA-5121-BC89-9CEEC8DB1F45</object-id><label>Figure 1.</label><caption><p>Map showing distribution of <italic><tp:taxon-name><tp:taxon-name-part taxon-name-part-type="genus" reg="Solanum">Solanum</tp:taxon-name-part> <tp:taxon-name-part taxon-name-part-type="species" reg="nectarifolium">nectarifolium</tp:taxon-name-part></tp:taxon-name></italic> sp. nov. and <italic><tp:taxon-name><tp:taxon-name-part taxon-name-part-type="genus" reg="Solanum">S.</tp:taxon-name-part> <tp:taxon-name-part taxon-name-part-type="species" reg="ossicruentum">ossicruentum</tp:taxon-name-part></tp:taxon-name></italic> based on accessions held at the Northern Territory Herbarium, Palmerston (<abbrev xmlns:xlink="http://www.w3.org/1999/xlink" xlink:title="Northern Territory Herbarium, Palmerston" id="ABBRID0EGJAE" xlink:type="simple">DNA</abbrev>), the Western Australian Herbarium (<named-content xmlns:xlink="http://www.w3.org/1999/xlink" content-type="dwc:institutional_code" xlink:title="Western Australian Herbarium" xlink:href="http://grbio.org/institution/western-australian-herbarium" xlink:type="simple">PERTH</named-content>), and the National Herbarium of New South Wales (<named-content xmlns:xlink="http://www.w3.org/1999/xlink" content-type="dwc:institutional_code" xlink:title="National Herbarium of New South Wales" xlink:href="http://grbio.org/institution/royal-botanic-gardens-national-herbarium-new-south-wales" xlink:type="simple">NSW</named-content>). Map generated in QGIS 3.4.</p></caption><graphic xmlns:xlink="http://www.w3.org/1999/xlink" xlink:href="phytokeys-268-183_article-169893__-g001.jpg" position="float" orientation="portrait" xlink:type="simple" id="oo_1501901.jpg"><uri content-type="original_file" xlink:type="simple">https://binary.pensoft.net/fig/1501901</uri></graphic></fig></tp:treatment-sec><ref-list><ref id="B2"><mixed-citation xmlns:xlink="http://www.w3.org/1999/xlink" xlink:type="simple"><person-group><name name-style="western"><surname>Anderson</surname><given-names>GJ</given-names></name><name name-style="western"><surname>Symon</surname><given-names>DE</given-names></name></person-group> (<year>1988</year>) <article-title>Insect foragers on <italic><tp:taxon-name><tp:taxon-name-part taxon-name-part-type="genus">Solanum</tp:taxon-name-part></tp:taxon-name></italic> flowers in Australia.</article-title><source>Annals of the Missouri Botanical Garden</source><volume>75</volume>: <fpage>842</fpage>–<lpage>852</lpage>. <ext-link xlink:href="10.2307/2399372" ext-link-type="doi" xlink:type="simple">https://doi.org/10.2307/2399372</ext-link></mixed-citation></ref><ref id="B24"><mixed-citation xmlns:xlink="http://www.w3.org/1999/xlink" xlink:type="simple"><person-group><name name-style="western"><surname>Switzer</surname><given-names>CM</given-names></name><name name-style="western"><surname>Hogendoorn</surname><given-names>K</given-names></name><name name-style="western"><surname>Ravi</surname><given-names>S</given-names></name><name name-style="western"><surname>Combes</surname><given-names>SA</given-names></name></person-group> (<year>2016</year>) <article-title>Shakers and head bangers: Differences in sonication behavior between Australian <italic><tp:taxon-name><tp:taxon-name-part taxon-name-part-type="genus">Amegilla</tp:taxon-name-part> <tp:taxon-name-part taxon-name-part-type="species">murrayensis</tp:taxon-name-part></tp:taxon-name></italic> (blue-banded bees) and North American <italic><tp:taxon-name><tp:taxon-name-part taxon-name-part-type="genus">Bombus</tp:taxon-name-part> <tp:taxon-name-part taxon-name-part-type="species">impatiens</tp:taxon-name-part></tp:taxon-name></italic> (bumblebees).</article-title><source>Arthropod-Plant Interactions</source><volume>10</volume>: <fpage>1</fpage>–<lpage>8</lpage>. <ext-link xlink:href="10.1007/s11829-015-9407-7" ext-link-type="doi" xlink:type="simple">https://doi.org/10.1007/s11829-015-9407-7</ext-link></mixed-citation></ref><ref id="B22"><mixed-citation xmlns:xlink="http://www.w3.org/1999/xlink" xlink:type="simple"><person-group><name name-style="western"><surname>Ndem-Galbert</surname><given-names>JR</given-names></name><name name-style="western"><surname>Hall</surname><given-names>J</given-names></name><name name-style="western"><surname>McDonnell</surname><given-names>AJ</given-names></name><name name-style="western"><surname>Martine</surname><given-names>CT</given-names></name></person-group> (<year>2021</year>) <article-title>Differential reward in “male” versus “female” pollen of functionally dioecious <italic><tp:taxon-name><tp:taxon-name-part taxon-name-part-type="genus">Solanum</tp:taxon-name-part></tp:taxon-name></italic> (<tp:taxon-name><tp:taxon-name-part taxon-name-part-type="family">Solanaceae</tp:taxon-name-part></tp:taxon-name>).</article-title><source>American Journal of Botany</source><volume>108</volume>: <fpage>2282</fpage>–<lpage>2293</lpage>. <ext-link xlink:href="10.1002/ajb2.1765" ext-link-type="doi" xlink:type="simple">https://doi.org/10.1002/ajb2.1765</ext-link></mixed-citation></ref><ref id="B1"><mixed-citation xmlns:xlink="http://www.w3.org/1999/xlink" xlink:type="simple"><person-group><name name-style="western"><surname>Anderson</surname><given-names>GJ</given-names></name><name name-style="western"><surname>Symon</surname><given-names>DE</given-names></name></person-group> (<year>1985</year>) <article-title>Extrafloral nectaries in <italic><tp:taxon-name><tp:taxon-name-part taxon-name-part-type="genus">Solanum</tp:taxon-name-part></tp:taxon-name></italic>.</article-title><source>Biotropica</source><volume>17</volume>: <fpage>40</fpage>–<lpage>45</lpage>. <ext-link xlink:href="10.2307/2388376" ext-link-type="doi" xlink:type="simple">https://doi.org/10.2307/2388376</ext-link></mixed-citation></ref><ref id="B27"><mixed-citation xmlns:xlink="http://www.w3.org/1999/xlink" xlink:type="simple"><person-group><name name-style="western"><surname>Whalen</surname><given-names>MD</given-names></name><name name-style="western"><surname>Costich</surname><given-names>DE</given-names></name><name name-style="western"><surname>Heiser</surname><given-names>CB</given-names></name></person-group> (<year>1981</year>) <article-title>Taxonomy of <tp:taxon-name><tp:taxon-name-part taxon-name-part-type="genus">Solanum</tp:taxon-name-part> <tp:taxon-name-part taxon-name-part-type="infraspecific-rank">section</tp:taxon-name-part> <tp:taxon-name-part taxon-name-part-type="section">Lasiocarpa</tp:taxon-name-part></tp:taxon-name>.</article-title><source>Gentes Herbarum</source><volume>12</volume>: <fpage>41</fpage>–<lpage>129</lpage>.</mixed-citation></ref><ref id="B11"><mixed-citation xmlns:xlink="http://www.w3.org/1999/xlink" xlink:type="simple"><person-group><name name-style="western"><surname>Lortzing</surname><given-names>T</given-names></name><name name-style="western"><surname>Calf</surname><given-names>OW</given-names></name><name name-style="western"><surname>Böhlke</surname><given-names>M</given-names></name><name name-style="western"><surname>Schwachtje</surname><given-names>J</given-names></name><name name-style="western"><surname>Kopka</surname><given-names>J</given-names></name><name name-style="western"><surname>Geuß</surname><given-names>D</given-names></name><name name-style="western"><surname>Kosanke</surname><given-names>S</given-names></name><name name-style="western"><surname>Van Dam</surname><given-names>NM</given-names></name><name name-style="western"><surname>Steppuhn</surname><given-names>A</given-names></name></person-group> (<year>2016</year>) Extrafloral nectar secretion from wounds of <italic><tp:taxon-name><tp:taxon-name-part taxon-name-part-type="genus">Solanum</tp:taxon-name-part> <tp:taxon-name-part taxon-name-part-type="species">dulcamara</tp:taxon-name-part></tp:taxon-name></italic>. Nature Plants 2: 16056. <ext-link xlink:href="10.1038/nplants.2016.56" ext-link-type="doi" xlink:type="simple">https://doi.org/10.1038/nplants.2016.56</ext-link></mixed-citation></ref><ref id="B23"><mixed-citation xmlns:xlink="http://www.w3.org/1999/xlink" xlink:type="simple"><person-group><name name-style="western"><surname>Sampaio</surname><given-names>VDS</given-names></name><name name-style="western"><surname>Coutinho</surname><given-names>IAC</given-names></name><name name-style="western"><surname>Särkinen</surname><given-names>T</given-names></name><name name-style="western"><surname>Bezerra</surname><given-names>LMI</given-names></name></person-group> (<year>2022</year>) <article-title>Secretory and ecological function of petiolar glands in <italic><tp:taxon-name><tp:taxon-name-part taxon-name-part-type="genus">Solanum</tp:taxon-name-part> <tp:taxon-name-part taxon-name-part-type="species">fernandesii</tp:taxon-name-part></tp:taxon-name></italic>: First description of resin glands in the genus <italic><tp:taxon-name><tp:taxon-name-part taxon-name-part-type="genus">Solanum</tp:taxon-name-part></tp:taxon-name></italic>.</article-title><source>Australian Journal of Botany</source><volume>70</volume>: <fpage>32</fpage>–<lpage>41</lpage>. <ext-link xlink:href="10.1071/BT21001" ext-link-type="doi" xlink:type="simple">https://doi.org/10.1071/BT21001</ext-link></mixed-citation></ref><ref id="B25"><mixed-citation xmlns:xlink="http://www.w3.org/1999/xlink" xlink:type="simple"><person-group><name name-style="western"><surname>Symon</surname><given-names>DE</given-names></name></person-group> (<year>1979</year>) <article-title>Fruit diversity and dispersal in <italic><tp:taxon-name><tp:taxon-name-part taxon-name-part-type="genus">Solanum</tp:taxon-name-part></tp:taxon-name></italic> in Australia.</article-title><source>Journal of the Adelaide Botanic Gardens</source><volume>1</volume>: <fpage>321</fpage>–<lpage>331</lpage>. <ext-link xlink:href="https://www.jstor.org/stable/23872220" ext-link-type="uri" xlink:type="simple">https://www.jstor.org/stable/23872220</ext-link></mixed-citation></ref><ref id="B20"><mixed-citation xmlns:xlink="http://www.w3.org/1999/xlink" xlink:type="simple"><person-group><name name-style="western"><surname>Martine</surname><given-names>CT</given-names></name><name name-style="western"><surname>Jordon-Thaden</surname><given-names>IE</given-names></name><name name-style="western"><surname>McDonnell</surname><given-names>AJ</given-names></name><name name-style="western"><surname>Cantley</surname><given-names>JT</given-names></name><name name-style="western"><surname>Hayes</surname><given-names>DS</given-names></name><name name-style="western"><surname>Roche</surname><given-names>MD</given-names></name><name name-style="western"><surname>Frawley</surname><given-names>ES</given-names></name><name name-style="western"><surname>Gilman</surname><given-names>IS</given-names></name><name name-style="western"><surname>Tank</surname><given-names>DC</given-names></name></person-group> (<year>2019</year>) Phylogeny of the Australian <italic><tp:taxon-name><tp:taxon-name-part taxon-name-part-type="genus">Solanum</tp:taxon-name-part> <tp:taxon-name-part taxon-name-part-type="species">dioicum</tp:taxon-name-part></tp:taxon-name></italic> group using seven nuclear genes, with consideration of Symon’s fruit and seed dispersal hypotheses. PLOS ONE 14(4): e0207564. <ext-link xlink:href="10.1371/journal.pone.0207564" ext-link-type="doi" xlink:type="simple">https://doi.org/10.1371/journal.pone.0207564</ext-link></mixed-citation></ref><ref id="B21"><mixed-citation xmlns:xlink="http://www.w3.org/1999/xlink" xlink:type="simple"><person-group><name name-style="western"><surname>Motter</surname><given-names>AJ</given-names></name></person-group> (<year>2025</year>) The Aussie oddballs: Identifying the existence of censer and trample burr dispersal in Australian bush tomatoes. Honors Thesis. Bucknell University, Lewisburg. <ext-link xlink:href="https://digitalcommons.bucknell.edu/honors_theses/707/" ext-link-type="uri" xlink:type="simple">https://digitalcommons.bucknell.edu/honors_theses/707/</ext-link></mixed-citation></ref><ref id="B10"><mixed-citation xmlns:xlink="http://www.w3.org/1999/xlink" xlink:type="simple">IUCN (<year>2012</year>) IUCN Red List Categories and Criteria: Ver. 3.1. 2<sup>nd</sup> edt.</mixed-citation></ref><ref id="B13"><mixed-citation xmlns:xlink="http://www.w3.org/1999/xlink" xlink:type="simple"><person-group><name name-style="western"><surname>Marshall</surname><given-names>VM</given-names></name><name name-style="western"><surname>Lewis</surname><given-names>MM</given-names></name><name name-style="western"><surname>Ostendor</surname><given-names>B</given-names></name></person-group> (<year>2012</year>) <article-title>Buffel grass (<italic><tp:taxon-name><tp:taxon-name-part taxon-name-part-type="genus">Cenchrus</tp:taxon-name-part> <tp:taxon-name-part taxon-name-part-type="species">ciliaris</tp:taxon-name-part></tp:taxon-name></italic>) as an invader and threat to biodiversity in arid environments: A review.</article-title><source>Journal of Arid Environments</source><volume>78</volume>: <fpage>1</fpage>–<lpage>12</lpage>. <ext-link xlink:href="10.1016/j.jaridenv.2011.11.005" ext-link-type="doi" xlink:type="simple">https://doi.org/10.1016/j.jaridenv.2011.11.005</ext-link></mixed-citation></ref><ref id="B19"><mixed-citation xmlns:xlink="http://www.w3.org/1999/xlink" xlink:type="simple"><person-group><name name-style="western"><surname>Martine</surname><given-names>CT</given-names></name><name name-style="western"><surname>Cantley</surname><given-names>JT</given-names></name><name name-style="western"><surname>Frawley</surname><given-names>E</given-names></name><name name-style="western"><surname>Butler</surname><given-names>A</given-names></name><name name-style="western"><surname>Jordon-Thaden</surname><given-names>IE</given-names></name></person-group> (<year>2016</year>) <article-title>New functionally dioecious bush tomato, <italic><tp:taxon-name><tp:taxon-name-part taxon-name-part-type="genus">Solanum</tp:taxon-name-part> <tp:taxon-name-part taxon-name-part-type="species">ossicruentum</tp:taxon-name-part></tp:taxon-name></italic>, may utilize “trample burr” seed dispersal.</article-title><source>PhytoKeys</source><volume>63</volume>: <fpage>19</fpage>–<lpage>29</lpage>. <ext-link xlink:href="10.3897/phytokeys.63.7743" ext-link-type="doi" xlink:type="simple">https://doi.org/10.3897/phytokeys.63.7743</ext-link></mixed-citation></ref><ref id="B4"><mixed-citation xmlns:xlink="http://www.w3.org/1999/xlink" xlink:type="simple"><person-group><name name-style="western"><surname>Barrett</surname><given-names>RL</given-names></name></person-group> (<year>2013</year>) <article-title><italic><tp:taxon-name><tp:taxon-name-part taxon-name-part-type="genus">Solanum</tp:taxon-name-part> <tp:taxon-name-part taxon-name-part-type="species">zoeae</tp:taxon-name-part></tp:taxon-name></italic> (<tp:taxon-name><tp:taxon-name-part taxon-name-part-type="family">Solanaceae</tp:taxon-name-part></tp:taxon-name>), a new species of bush tomato from the North Kimberley, Western Australia.</article-title><source>Nuytsia</source><volume>23</volume>: <fpage>5</fpage>–<lpage>21</lpage>. <ext-link xlink:href="10.58828/nuy00655" ext-link-type="doi" xlink:type="simple">https://doi.org/10.58828/nuy00655</ext-link></mixed-citation></ref><ref id="B28"><mixed-citation xmlns:xlink="http://www.w3.org/1999/xlink" xlink:type="simple"><person-group><name name-style="western"><surname>Williams</surname><given-names>TM</given-names></name><name name-style="western"><surname>Hayes</surname><given-names>J</given-names></name><name name-style="western"><surname>McDonnell</surname><given-names>AJ</given-names></name><name name-style="western"><surname>Cantley</surname><given-names>JT</given-names></name><name name-style="western"><surname>Jobson</surname><given-names>P</given-names></name><name name-style="western"><surname>Martine</surname><given-names>CT</given-names></name></person-group> (<year>2022</year>) <article-title><italic><tp:taxon-name><tp:taxon-name-part taxon-name-part-type="genus">Solanum</tp:taxon-name-part> <tp:taxon-name-part taxon-name-part-type="species">scalarium</tp:taxon-name-part></tp:taxon-name></italic> (<tp:taxon-name><tp:taxon-name-part taxon-name-part-type="family">Solanaceae</tp:taxon-name-part></tp:taxon-name>), a newly-described dioecious bush tomato from Judbarra/Gregory National Park, Northern Territory, Australia.</article-title><source>PhytoKeys</source><volume>216</volume>: <fpage>103</fpage>–<lpage>116</lpage>. <ext-link xlink:href="10.3897/phytokeys.216.85972" ext-link-type="doi" xlink:type="simple">https://doi.org/10.3897/phytokeys.216.85972</ext-link></mixed-citation></ref><ref id="B9"><mixed-citation xmlns:xlink="http://www.w3.org/1999/xlink" xlink:type="simple"><person-group><name name-style="western"><surname>Fitzgerald</surname><given-names>WV</given-names></name></person-group> (<year>1918</year>) <article-title>The botany of the Kimberleys, North-west Australia. Proceedings of the Royal Society of Western Australia.</article-title><volume>3</volume>: <fpage>102</fpage>–<lpage>224</lpage>. <ext-link xlink:href="10.5962/bhl.title.55184" ext-link-type="doi" xlink:type="simple">https://doi.org/10.5962/bhl.title.55184</ext-link></mixed-citation></ref><ref id="B26"><mixed-citation xmlns:xlink="http://www.w3.org/1999/xlink" xlink:type="simple"><person-group><name name-style="western"><surname>Symon</surname><given-names>DE</given-names></name></person-group> (<year>1981</year>) <article-title>A revision of the genus <italic><tp:taxon-name><tp:taxon-name-part taxon-name-part-type="genus">Solanum</tp:taxon-name-part></tp:taxon-name></italic> in Australia.</article-title><source>Journal of the Adelaide Botanic Gardens</source><volume>4</volume>: <fpage>1</fpage>–<lpage>367</lpage>. <ext-link xlink:href="https://www.jstor.org/stable/23874239" ext-link-type="uri" xlink:type="simple">https://www.jstor.org/stable/23874239</ext-link></mixed-citation></ref></ref-list></tp:taxon-treatment>
