# Supplementary material for: ﻿A new dioecious bush tomato, Solanum nectarifolium (Solanaceae), from the northern Tanami Desert, Northern Territory, Australia, with reassessment of S. ossicruentum and a change in the circumscription of S. dioicum
Source: PhytoKeys. 2025 Dec 29;268:183–99. doi: 10.3897/phytokeys.268.169893 (PMC12770996; doi:10.3897/phytokeys.268.169893)
Supplement: XML Treatment for Solanum dioicum [file phytokeys.268.169893-treatment2.xml]

<!DOCTYPE tp:taxon-treatment
  PUBLIC "-//TaxonX//DTD Taxonomic Treatment Publishing DTD v0 20100105//EN" "tax-treatment-NSO.dtd">
<tp:taxon-treatment xmlns:tp="http://www.plazi.org/taxpub"><tp:treatment-meta><kwd-group><label>Taxon classification</label><kwd>
              <named-content content-type="kingdom">Plantae</named-content>
            </kwd><kwd>
              <named-content content-type="order">Solanales</named-content>
            </kwd><kwd>
              <named-content content-type="family">Solanaceae</named-content>
            </kwd></kwd-group><mixed-citation publication-type="journal"><person-group><name><surname>Martine</surname><given-names>Christopher T.</given-names></name><name><surname>Brennan</surname><given-names>Kym</given-names></name><name><surname>Cantley</surname><given-names>Jason T.</given-names></name><name><surname>Webb</surname><given-names>Aiden T.</given-names></name><name><surname>Newton</surname><given-names>Geoffrey</given-names></name></person-group><article-title>﻿A new dioecious bush tomato, <italic><tp:taxon-name><tp:taxon-name-part taxon-name-part-type="genus" reg="Solanum">Solanum</tp:taxon-name-part> <tp:taxon-name-part taxon-name-part-type="species" reg="nectarifolium">nectarifolium</tp:taxon-name-part></tp:taxon-name></italic> (<tp:taxon-name><tp:taxon-name-part taxon-name-part-type="family">Solanaceae</tp:taxon-name-part></tp:taxon-name>), from the northern Tanami Desert, Northern Territory, Australia, with reassessment of <italic><tp:taxon-name><tp:taxon-name-part taxon-name-part-type="genus" reg="Solanum">S.</tp:taxon-name-part> <tp:taxon-name-part taxon-name-part-type="species" reg="ossicruentum">ossicruentum</tp:taxon-name-part></tp:taxon-name></italic> and a change in the circumscription of <italic><tp:taxon-name><tp:taxon-name-part taxon-name-part-type="genus" reg="Solanum">S.</tp:taxon-name-part> <tp:taxon-name-part taxon-name-part-type="species" reg="dioicum">dioicum</tp:taxon-name-part></tp:taxon-name></italic></article-title><source>PhytoKeys</source><day>29</day><month>12</month><year>2025</year><volume>268</volume><fpage>183</fpage><lpage>199</lpage><pub-id pub-id-type="doi">10.3897/phytokeys.268.169893</pub-id></mixed-citation></tp:treatment-meta><tp:nomenclature><label>﻿</label><tp:taxon-name><object-id xmlns:xlink="http://www.w3.org/1999/xlink" content-type="arpha" xlink:type="simple">6BE723DF-B84C-5CDD-BB7F-04CC73DAF059</object-id>
            <tp:taxon-name-part taxon-name-part-type="genus" reg="Solanum">Solanum</tp:taxon-name-part>
            <tp:taxon-name-part taxon-name-part-type="species" reg="dioicum">dioicum</tp:taxon-name-part>
          </tp:taxon-name><tp:taxon-authority>W.V. Fitzg., Journal of the Royal Society of Western Australia (1916–1917, issued 1918) 203</tp:taxon-authority></tp:nomenclature><tp:treatment-sec sec-type="material" id="SECID0ETOBG"><title>Type.</title><p>Australia • Western Australia: Dillon’s Springs, <named-content xmlns:xlink="http://www.w3.org/1999/xlink" content-type="dwc:verbatimCoordinates" xlink:type="simple"><named-content content-type="geo-json" specific-use="{&#34;type&#34;:&#34;Point&#34;,&#34;coordinates&#34;:[128.351420,-15.924700]}" id="NCID0E3OBG" xlink:type="simple">15.9247°S, 128.35142°E</named-content></named-content> (estimated), October 1906 (stam fl), <italic>W.V. Fitzgerald s.n.</italic> (lectotype, designated by <xref ref-type="bibr" rid="B26">Symon 1981</xref>, pg. 288 [as”holotype”]: <named-content xmlns:xlink="http://www.w3.org/1999/xlink" content-type="dwc:institutional_code" xlink:title="National Herbarium of New South Wales" xlink:href="http://grbio.org/institution/royal-botanic-gardens-national-herbarium-new-south-wales" xlink:type="simple">NSW</named-content> [NSW570345, specimen with label information “<italic><tp:taxon-name><tp:taxon-name-part taxon-name-part-type="genus" reg="Solanum">Solanum</tp:taxon-name-part> <tp:taxon-name-part taxon-name-part-type="species" reg="dioicum">dioicum</tp:taxon-name-part></tp:taxon-name></italic> W.V.F. sp. nov. Dillon’s Springs, E Kimberley.” Probable isolectotypes BM [BM000846754], E [E00190702], <named-content xmlns:xlink="http://www.w3.org/1999/xlink" content-type="dwc:institutional_code" xlink:title="National Herbarium of New South Wales" xlink:href="http://grbio.org/institution/royal-botanic-gardens-national-herbarium-new-south-wales" xlink:type="simple">NSW</named-content> [NSW570336], <named-content xmlns:xlink="http://www.w3.org/1999/xlink" content-type="dwc:institutional_code" xlink:title="National Herbarium of New South Wales" xlink:href="http://grbio.org/institution/royal-botanic-gardens-national-herbarium-new-south-wales" xlink:type="simple">NSW</named-content> [NSW570337], <named-content xmlns:xlink="http://www.w3.org/1999/xlink" content-type="dwc:institutional_code" xlink:title="Western Australian Herbarium" xlink:href="http://grbio.org/institution/western-australian-herbarium" xlink:type="simple">PERTH</named-content> [PERTH01614215].</p></tp:treatment-sec><ref-list><ref id="B26"><mixed-citation xmlns:xlink="http://www.w3.org/1999/xlink" xlink:type="simple"><person-group><name name-style="western"><surname>Symon</surname><given-names>DE</given-names></name></person-group> (<year>1981</year>) <article-title>A revision of the genus <italic><tp:taxon-name><tp:taxon-name-part taxon-name-part-type="genus">Solanum</tp:taxon-name-part></tp:taxon-name></italic> in Australia.</article-title><source>Journal of the Adelaide Botanic Gardens</source><volume>4</volume>: <fpage>1</fpage>–<lpage>367</lpage>. <ext-link xlink:href="https://www.jstor.org/stable/23874239" ext-link-type="uri" xlink:type="simple">https://www.jstor.org/stable/23874239</ext-link></mixed-citation></ref></ref-list></tp:taxon-treatment>
